# Supplementary material for: CRISPR-mediated HDAC2 disruption identifies two distinct classes of target genes in human cells
Source: PLoS One. 2017 Oct 5;12(10):e0185627. doi: 10.1371/journal.pone.0185627 (PMC5628847; doi:10.1371/journal.pone.0185627)
Supplement: S7 Table — (XLS) [file pone.0185627.s013.xls]

## Sheet: GO_HDAC_up_p.05
Somanath et al., Supplemental Table S7. GO analysis of HDAC2 upregulated genes.
Category	Over_represented_pvalue	Under_represented_pvalue	NumDEInCat	NumInCat	Term	Ontology
GO:0010212	0.00149694	0.999855	5	14	response to ionizing radiation	BP
GO:0008289	0.00231014	0.999668	6	22	lipid binding	MF
GO:0009746	0.00434607	0.999603	4	11	response to hexose	BP
GO:0009749	0.00434607	0.999603	4	11	response to glucose	BP
GO:0034284	0.00434607	0.999603	4	11	response to monosaccharide	BP
GO:0032755	0.00441879	1	2	2	positive regulation of interleukin-6 production	BP
GO:0034123	0.00441879	1	2	2	positive regulation of toll-like receptor signaling pathway	BP
GO:0002548	0.00446692	1	2	2	monocyte chemotaxis	BP
GO:0071674	0.00446692	1	2	2	mononuclear cell migration	BP
GO:0071675	0.00446692	1	2	2	regulation of mononuclear cell migration	BP
GO:0071677	0.00446692	1	2	2	positive regulation of mononuclear cell migration	BP
GO:0090025	0.00446692	1	2	2	regulation of monocyte chemotaxis	BP
GO:0090026	0.00446692	1	2	2	positive regulation of monocyte chemotaxis	BP
GO:0010596	0.00455161	1	2	2	negative regulation of endothelial cell migration	BP
GO:0010633	0.00455161	1	2	2	negative regulation of epithelial cell migration	BP
GO:0032103	0.00494068	0.999756	3	6	positive regulation of response to external stimulus	BP
GO:0009743	0.00619543	0.999354	4	12	response to carbohydrate	BP
GO:0006281	0.00654942	0.998259	9	53	DNA repair	BP
GO:0009314	0.00666604	0.998554	7	35	response to radiation	BP
GO:0006954	0.00841444	0.999017	4	13	inflammatory response	BP
GO:0032101	0.0110897	0.998567	4	14	regulation of response to external stimulus	BP
GO:0005543	0.0114993	0.998498	4	14	phospholipid binding	MF
GO:0017124	0.0126369	0.999717	2	3	SH3 domain binding	MF
GO:0035267	0.0126745	0.999716	2	3	NuA4 histone acetyltransferase complex	CC
GO:0043189	0.0126745	0.999716	2	3	H4/H2A histone acetyltransferase complex	CC
GO:0032635	0.0127206	0.999714	2	3	interleukin-6 production	BP
GO:0032675	0.0127206	0.999714	2	3	regulation of interleukin-6 production	BP
GO:0032640	0.0127454	0.999713	2	3	tumor necrosis factor production	BP
GO:0071706	0.0127454	0.999713	2	3	tumor necrosis factor superfamily cytokine production	BP
GO:0002687	0.0127665	0.999713	2	3	positive regulation of leukocyte migration	BP
GO:0002690	0.0127665	0.999713	2	3	positive regulation of leukocyte chemotaxis	BP
GO:0050921	0.0127665	0.999713	2	3	positive regulation of chemotaxis	BP
GO:0001935	0.0128049	0.999711	2	3	endothelial cell proliferation	BP
GO:0001936	0.0128049	0.999711	2	3	regulation of endothelial cell proliferation	BP
GO:0010594	0.012959	0.999706	2	3	regulation of endothelial cell migration	BP
GO:0001678	0.0129888	0.998921	3	8	cellular glucose homeostasis	BP
GO:0071322	0.0129888	0.998921	3	8	cellular response to carbohydrate stimulus	BP
GO:0071326	0.0129888	0.998921	3	8	cellular response to monosaccharide stimulus	BP
GO:0071331	0.0129888	0.998921	3	8	cellular response to hexose stimulus	BP
GO:0071333	0.0129888	0.998921	3	8	cellular response to glucose stimulus	BP
GO:0003084	0.013355	0.999692	2	3	positive regulation of systemic arterial blood pressure	BP
GO:0045777	0.013355	0.999692	2	3	positive regulation of blood pressure	BP
GO:0006974	0.0173158	0.994161	10	72	cellular response to DNA damage stimulus	BP
GO:0070491	0.0186089	0.998147	3	9	repressing transcription factor binding	MF
GO:0000075	0.0192606	0.996079	5	24	cell cycle checkpoint	BP
GO:0016925	0.0192935	0.998052	3	9	protein sumoylation	BP
GO:0006259	0.0207557	0.99242	11	85	DNA metabolic process	BP
GO:0040008	0.0221892	0.995286	5	25	regulation of growth	BP
GO:0010632	0.0245347	0.998898	2	4	regulation of epithelial cell migration	BP
GO:0002685	0.0245745	0.998895	2	4	regulation of leukocyte migration	BP
GO:0002688	0.0245745	0.998895	2	4	regulation of leukocyte chemotaxis	BP
GO:0000737	0.0246002	0.998894	2	4	DNA catabolic process, endonucleolytic	BP
GO:0006308	0.0246002	0.998894	2	4	DNA catabolic process	BP
GO:0006309	0.0246002	0.998894	2	4	apoptotic DNA fragmentation	BP
GO:0097529	0.0249519	0.998869	2	4	myeloid leukocyte migration	BP
GO:0045927	0.0250376	0.997113	3	10	positive regulation of growth	BP
GO:0070182	0.0251913	0.998852	2	4	DNA polymerase binding	MF
GO:0014823	0.0253604	0.99884	2	4	response to activity	BP
GO:0003073	0.0255348	0.998828	2	4	regulation of systemic arterial blood pressure	BP
GO:0048878	0.0256327	0.993329	6	35	chemical homeostasis	BP
GO:0055082	0.0261333	0.994172	5	26	cellular chemical homeostasis	BP
GO:0006950	0.0305765	0.986134	17	163	response to stress	BP
GO:0031398	0.0323239	0.995776	3	11	positive regulation of protein ubiquitination	BP
GO:1903322	0.0323239	0.995776	3	11	positive regulation of protein modification by small protein conjugation or removal	BP
GO:0050900	0.0329457	0.995662	3	11	leukocyte migration	BP
GO:0050896	0.0335934	0.983754	28	316	response to stimulus	BP
GO:0033554	0.0344142	0.985368	13	115	cellular response to stress	BP
GO:0045454	0.0382784	0.997465	2	5	cell redox homeostasis	BP
GO:0002831	0.038993	0.997391	2	5	regulation of response to biotic stimulus	BP
GO:0017004	0.0390726	0.997383	2	5	cytochrome complex assembly	BP
GO:0071479	0.0391209	0.997378	2	5	cellular response to ionizing radiation	BP
GO:0042445	0.0392197	0.997368	2	5	hormone metabolic process	BP
GO:0006921	0.0395182	0.997337	2	5	cellular component disassembly involved in execution phase of apoptosis	BP
GO:0030262	0.0395182	0.997337	2	5	apoptotic nuclear changes	BP
GO:0050920	0.0395282	0.997335	2	5	regulation of chemotaxis	BP
GO:0034121	0.0396166	0.997326	2	5	regulation of toll-like receptor signaling pathway	BP
GO:1902562	0.0396227	0.997326	2	5	H4 histone acetyltransferase complex	CC
GO:0030336	0.0400749	0.997278	2	5	negative regulation of cell migration	BP
GO:0040013	0.0400749	0.997278	2	5	negative regulation of locomotion	BP
GO:2000146	0.0400749	0.997278	2	5	negative regulation of cell motility	BP
GO:0019725	0.0403515	0.989748	5	29	cellular homeostasis	BP
GO:0051865	0.0403635	0.997247	2	5	protein autoubiquitination	BP
GO:0007626	0.0403919	0.997244	2	5	locomotory behavior	BP
GO:0010332	0.0404517	0.997238	2	5	response to gamma radiation	BP
GO:0008217	0.0405396	0.997229	2	5	regulation of blood pressure	BP
GO:0043542	0.0405951	0.997223	2	5	endothelial cell migration	BP
GO:0032355	0.0409611	0.994003	3	12	response to estradiol	BP
GO:0033500	0.0419795	0.993792	3	12	carbohydrate homeostasis	BP
GO:0042593	0.0419795	0.993792	3	12	glucose homeostasis	BP
GO:0031325	0.046993	0.977672	16	158	positive regulation of cellular metabolic process	BP
GO:0005635	0.0553534	0.987199	4	22	nuclear envelope	CC
GO:0030307	0.0556119	0.995084	2	6	positive regulation of cell growth	BP
GO:0030595	0.0565924	0.994947	2	6	leukocyte chemotaxis	BP
GO:0060326	0.0565924	0.994947	2	6	cell chemotaxis	BP
GO:0046328	0.0572536	0.994854	2	6	regulation of JNK cascade	BP
GO:0051271	0.0575046	0.994819	2	6	negative regulation of cellular component movement	BP
GO:0030674	0.0576216	0.994802	2	6	protein binding, bridging	MF
GO:0060090	0.0576216	0.994802	2	6	binding, bridging	MF
GO:0007204	0.0582772	0.994709	2	6	positive regulation of cytosolic calcium ion concentration	BP
GO:0051480	0.0582772	0.994709	2	6	regulation of cytosolic calcium ion concentration	BP
GO:0051241	0.058956	0.983173	5	32	negative regulation of multicellular organismal process	BP
GO:0051047	0.0630114	0.988684	3	14	positive regulation of secretion	BP
GO:0042770	0.0648646	0.988209	3	14	signal transduction in response to DNA damage	BP
GO:0001977	0.0663087	1	1	1	renal system process involved in regulation of blood volume	BP
GO:0001990	0.0663087	1	1	1	regulation of systemic arterial blood pressure by hormone	BP
GO:0002016	0.0663087	1	1	1	regulation of blood volume by renin-angiotensin	BP
GO:0002019	0.0663087	1	1	1	regulation of renal output by angiotensin	BP
GO:0003044	0.0663087	1	1	1	regulation of systemic arterial blood pressure mediated by a chemical signal	BP
GO:0003071	0.0663087	1	1	1	renal system process involved in regulation of systemic arterial blood pressure	BP
GO:0003081	0.0663087	1	1	1	regulation of systemic arterial blood pressure by renin-angiotensin	BP
GO:0003083	0.0663087	1	1	1	negative regulation of renal output by angiotensin	BP
GO:0003093	0.0663087	1	1	1	regulation of glomerular filtration	BP
GO:0003105	0.0663087	1	1	1	negative regulation of glomerular filtration	BP
GO:0003106	0.0663087	1	1	1	negative regulation of glomerular filtration by angiotensin	BP
GO:0014805	0.0663087	1	1	1	smooth muscle adaptation	BP
GO:0014895	0.0663087	1	1	1	smooth muscle hypertrophy	BP
GO:0016175	0.0663087	1	1	1	superoxide-generating NADPH oxidase activity	MF
GO:0030670	0.0663087	1	1	1	phagocytic vesicle membrane	CC
GO:0032760	0.0663087	1	1	1	positive regulation of tumor necrosis factor production	BP
GO:0032928	0.0663087	1	1	1	regulation of superoxide anion generation	BP
GO:0032930	0.0663087	1	1	1	positive regulation of superoxide anion generation	BP
GO:0033860	0.0663087	1	1	1	regulation of NAD(P)H oxidase activity	BP
GO:0033864	0.0663087	1	1	1	positive regulation of NAD(P)H oxidase activity	BP
GO:0034135	0.0663087	1	1	1	regulation of toll-like receptor 2 signaling pathway	BP
GO:0034137	0.0663087	1	1	1	positive regulation of toll-like receptor 2 signaling pathway	BP
GO:0042554	0.0663087	1	1	1	superoxide anion generation	BP
GO:0042742	0.0663087	1	1	1	defense response to bacterium	BP
GO:0043200	0.0663087	1	1	1	response to amino acid	BP
GO:0045335	0.0663087	1	1	1	phagocytic vesicle	CC
GO:0050664	0.0663087	1	1	1	oxidoreductase activity, acting on NAD(P)H, oxygen as acceptor	MF
GO:0050665	0.0663087	1	1	1	hydrogen peroxide biosynthetic process	BP
GO:0051385	0.0663087	1	1	1	response to mineralocorticoid	BP
GO:0070254	0.0663087	1	1	1	mucus secretion	BP
GO:0070255	0.0663087	1	1	1	regulation of mucus secretion	BP
GO:0070257	0.0663087	1	1	1	positive regulation of mucus secretion	BP
GO:0071230	0.0663087	1	1	1	cellular response to amino acid stimulus	BP
GO:0097038	0.0663087	1	1	1	perinuclear endoplasmic reticulum	CC
GO:0098801	0.0663087	1	1	1	regulation of renal system process	BP
GO:1900424	0.0663087	1	1	1	regulation of defense response to bacterium	BP
GO:1900426	0.0663087	1	1	1	positive regulation of defense response to bacterium	BP
GO:1903557	0.0663087	1	1	1	positive regulation of tumor necrosis factor superfamily cytokine production	BP
GO:1904044	0.0663087	1	1	1	response to aldosterone	BP
GO:1904385	0.0663087	1	1	1	cellular response to angiotensin	BP
GO:1904844	0.0663087	1	1	1	response to L-glutamine	BP
GO:1904845	0.0663087	1	1	1	cellular response to L-glutamine	BP
GO:1990776	0.0663087	1	1	1	response to angiotensin	BP
GO:0034364	0.0663544	1	1	1	high-density lipoprotein particle	CC
GO:0034365	0.0663544	1	1	1	discoidal high-density lipoprotein particle	CC
GO:0034366	0.0663544	1	1	1	spherical high-density lipoprotein particle	CC
GO:0034380	0.0663544	1	1	1	high-density lipoprotein particle assembly	BP
GO:0034384	0.0663544	1	1	1	high-density lipoprotein particle clearance	BP
GO:0034441	0.0663544	1	1	1	plasma lipoprotein particle oxidation	BP
GO:0034442	0.0663544	1	1	1	regulation of lipoprotein oxidation	BP
GO:0034443	0.0663544	1	1	1	negative regulation of lipoprotein oxidation	BP
GO:0034444	0.0663544	1	1	1	regulation of plasma lipoprotein particle oxidation	BP
GO:0034445	0.0663544	1	1	1	negative regulation of plasma lipoprotein particle oxidation	BP
GO:0042160	0.0663544	1	1	1	lipoprotein modification	BP
GO:0042161	0.0663544	1	1	1	lipoprotein oxidation	BP
GO:0043691	0.0663544	1	1	1	reverse cholesterol transport	BP
GO:0050746	0.0663544	1	1	1	regulation of lipoprotein metabolic process	BP
GO:0050748	0.0663544	1	1	1	negative regulation of lipoprotein metabolic process	BP
GO:0006825	0.0665078	1	1	1	copper ion transport	BP
GO:1900409	0.0665929	1	1	1	positive regulation of cellular response to oxidative stress	BP
GO:1901033	0.0665929	1	1	1	positive regulation of response to reactive oxygen species	BP
GO:1901300	0.0665929	1	1	1	positive regulation of hydrogen peroxide-mediated programmed cell death	BP
GO:1902510	0.0665929	1	1	1	regulation of apoptotic DNA fragmentation	BP
GO:1902512	0.0665929	1	1	1	positive regulation of apoptotic DNA fragmentation	BP
GO:1902884	0.0665929	1	1	1	positive regulation of response to oxidative stress	BP
GO:1903209	0.0665929	1	1	1	positive regulation of oxidative stress-induced cell death	BP
GO:1903624	0.0665929	1	1	1	regulation of DNA catabolic process	BP
GO:1903626	0.0665929	1	1	1	positive regulation of DNA catabolic process	BP
GO:1905206	0.0665929	1	1	1	positive regulation of hydrogen peroxide-induced cell death	BP
GO:0030579	0.066881	1	1	1	ubiquitin-dependent SMAD protein catabolic process	BP
GO:0042405	0.066881	1	1	1	nuclear inclusion body	CC
GO:0051788	0.066881	1	1	1	response to misfolded protein	BP
GO:0071218	0.066881	1	1	1	cellular response to misfolded protein	BP
GO:0090034	0.066881	1	1	1	regulation of chaperone-mediated protein complex assembly	BP
GO:0090035	0.066881	1	1	1	positive regulation of chaperone-mediated protein complex assembly	BP
GO:0000578	0.0669952	1	1	1	embryonic axis specification	BP
GO:0007350	0.0669952	1	1	1	blastoderm segmentation	BP
GO:0007351	0.0669952	1	1	1	tripartite regional subdivision	BP
GO:0007354	0.0669952	1	1	1	zygotic determination of anterior/posterior axis, embryo	BP
GO:0007356	0.0669952	1	1	1	thorax and anterior abdomen determination	BP
GO:0008595	0.0669952	1	1	1	anterior/posterior axis specification, embryo	BP
GO:0009880	0.0669952	1	1	1	embryonic pattern specification	BP
GO:0032835	0.0669952	1	1	1	glomerulus development	BP
GO:0035502	0.0669952	1	1	1	metanephric part of ureteric bud development	BP
GO:0035850	0.0669952	1	1	1	epithelial cell differentiation involved in kidney development	BP
GO:0046622	0.0669952	1	1	1	positive regulation of organ growth	BP
GO:0060231	0.0669952	1	1	1	mesenchymal to epithelial transition	BP
GO:0060420	0.0669952	1	1	1	regulation of heart growth	BP
GO:0060421	0.0669952	1	1	1	positive regulation of heart growth	BP
GO:0060539	0.0669952	1	1	1	diaphragm development	BP
GO:0061318	0.0669952	1	1	1	renal filtration cell differentiation	BP
GO:0072010	0.0669952	1	1	1	glomerular epithelium development	BP
GO:0072074	0.0669952	1	1	1	kidney mesenchyme development	BP
GO:0072075	0.0669952	1	1	1	metanephric mesenchyme development	BP
GO:0072112	0.0669952	1	1	1	glomerular visceral epithelial cell differentiation	BP
GO:0072215	0.0669952	1	1	1	regulation of metanephros development	BP
GO:0072216	0.0669952	1	1	1	positive regulation of metanephros development	BP
GO:0072311	0.0669952	1	1	1	glomerular epithelial cell differentiation	BP
GO:2001074	0.0669952	1	1	1	regulation of metanephric ureteric bud development	BP
GO:2001076	0.0669952	1	1	1	positive regulation of metanephric ureteric bud development	BP
GO:0035497	0.0670376	1	1	1	cAMP response element binding	MF
GO:0043968	0.0671019	1	1	1	histone H2A acetylation	BP
GO:0051153	0.0671019	1	1	1	regulation of striated muscle cell differentiation	BP
GO:0051155	0.0671019	1	1	1	positive regulation of striated muscle cell differentiation	BP
GO:0015197	0.0671498	1	1	1	peptide transporter activity	MF
GO:0015333	0.0671498	1	1	1	peptide:proton symporter activity	MF
GO:0022897	0.0671498	1	1	1	proton-dependent peptide secondary active transmembrane transporter activity	MF
GO:0042887	0.0671498	1	1	1	amide transmembrane transporter activity	MF
GO:1904680	0.0671498	1	1	1	peptide transmembrane transporter activity	MF
GO:0000729	0.0672675	1	1	1	DNA double-strand break processing	BP
GO:0000732	0.0672675	1	1	1	strand displacement	BP
GO:0000812	0.0672675	1	1	1	Swr1 complex	CC
GO:0006978	0.0672675	1	1	1	DNA damage response, signal transduction by p53 class mediator resulting in transcription of p21 class mediator	BP
GO:0032777	0.0672675	1	1	1	Piccolo NuA4 histone acetyltransferase complex	CC
GO:0042772	0.0672675	1	1	1	DNA damage response, signal transduction resulting in transcription	BP
GO:0004303	0.0672681	1	1	1	estradiol 17-beta-dehydrogenase activity	MF
GO:0006703	0.0672681	1	1	1	estrogen biosynthetic process	BP
GO:0008210	0.0672681	1	1	1	estrogen metabolic process	BP
GO:0016229	0.0672681	1	1	1	steroid dehydrogenase activity	MF
GO:0033764	0.0672681	1	1	1	steroid dehydrogenase activity, acting on the CH-OH group of donors, NAD or NADP as acceptor	MF
GO:0047035	0.0672681	1	1	1	testosterone dehydrogenase (NAD+) activity	MF
GO:0061370	0.0672681	1	1	1	testosterone biosynthetic process	BP
GO:0070341	0.0674619	1	1	1	fat cell proliferation	BP
GO:0070344	0.0674619	1	1	1	regulation of fat cell proliferation	BP
GO:0070345	0.0674619	1	1	1	negative regulation of fat cell proliferation	BP
GO:0032580	0.067548	1	1	1	Golgi cisterna membrane	CC
GO:0045053	0.067548	1	1	1	protein retention in Golgi apparatus	BP
GO:0048194	0.067548	1	1	1	Golgi vesicle budding	BP
GO:0050901	0.067548	1	1	1	leukocyte tethering or rolling	BP
GO:0060352	0.067548	1	1	1	cell adhesion molecule production	BP
GO:0061756	0.067548	1	1	1	leukocyte adhesion to vascular endothelial cell	BP
GO:0070273	0.067548	1	1	1	phosphatidylinositol-4-phosphate binding	MF
GO:0090161	0.067548	1	1	1	Golgi ribbon formation	BP
GO:0090162	0.067548	1	1	1	establishment of epithelial cell polarity	BP
GO:0090164	0.067548	1	1	1	asymmetric Golgi ribbon formation	BP
GO:0005070	0.0675561	1	1	1	SH3/SH2 adaptor activity	MF
GO:0032241	0.0675561	1	1	1	positive regulation of nucleobase-containing compound transport	BP
GO:0035591	0.0675561	1	1	1	signaling adaptor activity	MF
GO:0046833	0.0675561	1	1	1	positive regulation of RNA export from nucleus	BP
GO:0070618	0.0675561	1	1	1	Grb2-Sos complex	CC
GO:0045475	0.0676545	1	1	1	locomotor rhythm	BP
GO:1902498	0.0676545	1	1	1	regulation of protein autoubiquitination	BP
GO:1902499	0.0676545	1	1	1	positive regulation of protein autoubiquitination	BP
GO:0008175	0.0677905	1	1	1	tRNA methyltransferase activity	MF
GO:0016427	0.0677905	1	1	1	tRNA (cytosine) methyltransferase activity	MF
GO:0016428	0.0677905	1	1	1	tRNA (cytosine-5-)-methyltransferase activity	MF
GO:0030488	0.0677905	1	1	1	tRNA methylation	BP
GO:0033313	0.0677905	1	1	1	meiotic cell cycle checkpoint	BP
GO:0033391	0.0677905	1	1	1	chromatoid body	CC
GO:0048487	0.0680007	1	1	1	beta-tubulin binding	MF
GO:0000405	0.0680106	1	1	1	bubble DNA binding	MF
GO:0001530	0.0680106	1	1	1	lipopolysaccharide binding	MF
GO:0001773	0.0680106	1	1	1	myeloid dendritic cell activation	BP
GO:0002287	0.0680106	1	1	1	alpha-beta T cell activation involved in immune response	BP
GO:0002292	0.0680106	1	1	1	T cell differentiation involved in immune response	BP
GO:0002293	0.0680106	1	1	1	alpha-beta T cell differentiation involved in immune response	BP
GO:0002294	0.0680106	1	1	1	CD4-positive, alpha-beta T cell differentiation involved in immune response	BP
GO:0002347	0.0680106	1	1	1	response to tumor cell	BP
GO:0002418	0.0680106	1	1	1	immune response to tumor cell	BP
GO:0002424	0.0680106	1	1	1	T cell mediated immune response to tumor cell	BP
GO:0002437	0.0680106	1	1	1	inflammatory response to antigenic stimulus	BP
GO:0002456	0.0680106	1	1	1	T cell mediated immunity	BP
GO:0002507	0.0680106	1	1	1	tolerance induction	BP
GO:0002643	0.0680106	1	1	1	regulation of tolerance induction	BP
GO:0002709	0.0680106	1	1	1	regulation of T cell mediated immunity	BP
GO:0002834	0.0680106	1	1	1	regulation of response to tumor cell	BP
GO:0002837	0.0680106	1	1	1	regulation of immune response to tumor cell	BP
GO:0002840	0.0680106	1	1	1	regulation of T cell mediated immune response to tumor cell	BP
GO:0006265	0.0680106	1	1	1	DNA topological change	BP
GO:0006266	0.0680106	1	1	1	DNA ligation	BP
GO:0017055	0.0680106	1	1	1	negative regulation of RNA polymerase II transcriptional preinitiation complex assembly	BP
GO:0019955	0.0680106	1	1	1	cytokine binding	MF
GO:0019956	0.0680106	1	1	1	chemokine binding	MF
GO:0019958	0.0680106	1	1	1	C-X-C chemokine binding	MF
GO:0032072	0.0680106	1	1	1	regulation of restriction endodeoxyribonuclease activity	BP
GO:0032423	0.0680106	1	1	1	regulation of mismatch repair	BP
GO:0032425	0.0680106	1	1	1	positive regulation of mismatch repair	BP
GO:0032609	0.0680106	1	1	1	interferon-gamma production	BP
GO:0032612	0.0680106	1	1	1	interleukin-1 production	BP
GO:0032613	0.0680106	1	1	1	interleukin-10 production	BP
GO:0032615	0.0680106	1	1	1	interleukin-12 production	BP
GO:0032649	0.0680106	1	1	1	regulation of interferon-gamma production	BP
GO:0032652	0.0680106	1	1	1	regulation of interleukin-1 production	BP
GO:0032653	0.0680106	1	1	1	regulation of interleukin-10 production	BP
GO:0032655	0.0680106	1	1	1	regulation of interleukin-12 production	BP
GO:0032689	0.0680106	1	1	1	negative regulation of interferon-gamma production	BP
GO:0032732	0.0680106	1	1	1	positive regulation of interleukin-1 production	BP
GO:0032733	0.0680106	1	1	1	positive regulation of interleukin-10 production	BP
GO:0032735	0.0680106	1	1	1	positive regulation of interleukin-12 production	BP
GO:0032946	0.0680106	1	1	1	positive regulation of mononuclear cell proliferation	BP
GO:0034163	0.0680106	1	1	1	regulation of toll-like receptor 9 signaling pathway	BP
GO:0034165	0.0680106	1	1	1	positive regulation of toll-like receptor 9 signaling pathway	BP
GO:0035710	0.0680106	1	1	1	CD4-positive, alpha-beta T cell activation	BP
GO:0035711	0.0680106	1	1	1	T-helper 1 cell activation	BP
GO:0042056	0.0680106	1	1	1	chemoattractant activity	MF
GO:0042088	0.0680106	1	1	1	T-helper 1 type immune response	BP
GO:0042093	0.0680106	1	1	1	T-helper cell differentiation	BP
GO:0042102	0.0680106	1	1	1	positive regulation of T cell proliferation	BP
GO:0042104	0.0680106	1	1	1	positive regulation of activated T cell proliferation	BP
GO:0042129	0.0680106	1	1	1	regulation of T cell proliferation	BP
GO:0043277	0.0680106	1	1	1	apoptotic cell clearance	BP
GO:0043367	0.0680106	1	1	1	CD4-positive, alpha-beta T cell differentiation	BP
GO:0043370	0.0680106	1	1	1	regulation of CD4-positive, alpha-beta T cell differentiation	BP
GO:0043371	0.0680106	1	1	1	negative regulation of CD4-positive, alpha-beta T cell differentiation	BP
GO:0043535	0.0680106	1	1	1	regulation of blood vessel endothelial cell migration	BP
GO:0043537	0.0680106	1	1	1	negative regulation of blood vessel endothelial cell migration	BP
GO:0045063	0.0680106	1	1	1	T-helper 1 cell differentiation	BP
GO:0045581	0.0680106	1	1	1	negative regulation of T cell differentiation	BP
GO:0045620	0.0680106	1	1	1	negative regulation of lymphocyte differentiation	BP
GO:0045898	0.0680106	1	1	1	regulation of RNA polymerase II transcriptional preinitiation complex assembly	BP
GO:0046006	0.0680106	1	1	1	regulation of activated T cell proliferation	BP
GO:0046632	0.0680106	1	1	1	alpha-beta T cell differentiation	BP
GO:0046636	0.0680106	1	1	1	negative regulation of alpha-beta T cell activation	BP
GO:0046637	0.0680106	1	1	1	regulation of alpha-beta T cell differentiation	BP
GO:0046639	0.0680106	1	1	1	negative regulation of alpha-beta T cell differentiation	BP
GO:0050671	0.0680106	1	1	1	positive regulation of lymphocyte proliferation	BP
GO:0050701	0.0680106	1	1	1	interleukin-1 secretion	BP
GO:0050704	0.0680106	1	1	1	regulation of interleukin-1 secretion	BP
GO:0050716	0.0680106	1	1	1	positive regulation of interleukin-1 secretion	BP
GO:0050786	0.0680106	1	1	1	RAGE receptor binding	MF
GO:0050798	0.0680106	1	1	1	activated T cell proliferation	BP
GO:0050868	0.0680106	1	1	1	negative regulation of T cell activation	BP
GO:0050918	0.0680106	1	1	1	positive chemotaxis	BP
GO:0051103	0.0680106	1	1	1	DNA ligation involved in DNA repair	BP
GO:0051105	0.0680106	1	1	1	regulation of DNA ligation	BP
GO:0051106	0.0680106	1	1	1	positive regulation of DNA ligation	BP
GO:0060633	0.0680106	1	1	1	negative regulation of transcription initiation from RNA polymerase II promoter	BP
GO:0070665	0.0680106	1	1	1	positive regulation of leukocyte proliferation	BP
GO:0072604	0.0680106	1	1	1	interleukin-6 secretion	BP
GO:0097028	0.0680106	1	1	1	dendritic cell differentiation	BP
GO:0097350	0.0680106	1	1	1	neutrophil clearance	BP
GO:1902106	0.0680106	1	1	1	negative regulation of leukocyte differentiation	BP
GO:1903038	0.0680106	1	1	1	negative regulation of leukocyte cell-cell adhesion	BP
GO:1990774	0.0680106	1	1	1	tumor necrosis factor secretion	BP
GO:2000143	0.0680106	1	1	1	negative regulation of DNA-templated transcription, initiation	BP
GO:2000514	0.0680106	1	1	1	regulation of CD4-positive, alpha-beta T cell activation	BP
GO:2000515	0.0680106	1	1	1	negative regulation of CD4-positive, alpha-beta T cell activation	BP
GO:2000778	0.0680106	1	1	1	positive regulation of interleukin-6 secretion	BP
GO:2001198	0.0680106	1	1	1	regulation of dendritic cell differentiation	BP
GO:2001200	0.0680106	1	1	1	positive regulation of dendritic cell differentiation	BP
GO:0001937	0.0683102	1	1	1	negative regulation of endothelial cell proliferation	BP
GO:0001972	0.0683102	1	1	1	retinoic acid binding	MF
GO:0005501	0.0683102	1	1	1	retinoid binding	MF
GO:0009956	0.0683102	1	1	1	radial pattern formation	BP
GO:0019840	0.0683102	1	1	1	isoprenoid binding	MF
GO:0060707	0.0683102	1	1	1	trophoblast giant cell differentiation	BP
GO:0060836	0.0683102	1	1	1	lymphatic endothelial cell differentiation	BP
GO:0060838	0.0683102	1	1	1	lymphatic endothelial cell fate commitment	BP
GO:0060839	0.0683102	1	1	1	endothelial cell fate commitment	BP
GO:0060849	0.0683102	1	1	1	regulation of transcription involved in lymphatic endothelial cell fate commitment	BP
GO:0072148	0.0683102	1	1	1	epithelial cell fate commitment	BP
GO:0045819	0.068324	1	1	1	positive regulation of glycogen catabolic process	BP
GO:0070875	0.068324	1	1	1	positive regulation of glycogen metabolic process	BP
GO:0005760	0.0686455	1	1	1	gamma DNA polymerase complex	CC
GO:0006287	0.0686455	1	1	1	base-excision repair, gap-filling	BP
GO:0043195	0.0686455	1	1	1	terminal bouton	CC
GO:0071481	0.0697297	1	1	1	cellular response to X-ray	BP
GO:0005587	0.0697697	1	1	1	collagen type IV trimer	CC
GO:0098642	0.0697697	1	1	1	network-forming collagen trimer	CC
GO:0098645	0.0697697	1	1	1	collagen network	CC
GO:0098651	0.0697697	1	1	1	basement membrane collagen trimer	CC
GO:0005315	0.0709252	1	1	1	inorganic phosphate transmembrane transporter activity	MF
GO:0006817	0.0709252	1	1	1	phosphate ion transport	BP
GO:0015114	0.0709252	1	1	1	phosphate ion transmembrane transporter activity	MF
GO:0030504	0.0709252	1	1	1	inorganic diphosphate transmembrane transporter activity	MF
GO:0030505	0.0709252	1	1	1	inorganic diphosphate transport	BP
GO:0035435	0.0709252	1	1	1	phosphate ion transmembrane transport	BP
GO:0008156	0.0718466	1	1	1	negative regulation of DNA replication	BP
GO:0008278	0.0718466	1	1	1	cohesin complex	CC
GO:0008280	0.0718466	1	1	1	cohesin core heterodimer	CC
GO:0030893	0.0718466	1	1	1	meiotic cohesin complex	CC
GO:0032875	0.0718466	1	1	1	regulation of DNA endoreduplication	BP
GO:0032876	0.0718466	1	1	1	negative regulation of DNA endoreduplication	BP
GO:0036033	0.0718466	1	1	1	mediator complex binding	MF
GO:0042023	0.0718466	1	1	1	DNA endoreduplication	BP
GO:2000104	0.0718466	1	1	1	negative regulation of DNA-dependent DNA replication	BP
GO:0009628	0.0733334	0.970549	8	67	response to abiotic stimulus	BP
GO:0071897	0.0742537	0.985564	3	15	DNA biosynthetic process	BP
GO:0097194	0.0754742	0.991644	2	7	execution phase of apoptosis	BP
GO:0006875	0.0755588	0.985202	3	15	cellular metal ion homeostasis	BP
GO:0055065	0.0755588	0.985202	3	15	metal ion homeostasis	BP
GO:0010558	0.0816594	0.96314	10	92	negative regulation of macromolecule biosynthetic process	BP
GO:0009891	0.083613	0.960774	11	105	positive regulation of biosynthetic process	BP
GO:0018205	0.0837022	0.973328	5	35	peptidyl-lysine modification	BP
GO:0032446	0.0844787	0.969736	6	46	protein modification by small protein conjugation	BP
GO:0031327	0.0863841	0.960551	10	93	negative regulation of cellular biosynthetic process	BP
GO:0000793	0.088783	0.981209	3	16	condensed chromosome	CC
GO:0051050	0.0889636	0.971069	5	36	positive regulation of transport	BP
GO:0070647	0.0918269	0.966314	6	47	protein modification by small protein conjugation or removal	BP
GO:0003682	0.0929128	0.965807	6	47	chromatin binding	MF
GO:0048519	0.0937261	0.948851	19	212	negative regulation of biological process	BP
GO:0001818	0.0961861	0.987303	2	8	negative regulation of cytokine production	BP
GO:0071248	0.0962958	0.98728	2	8	cellular response to metal ion	BP
GO:0009890	0.0972181	0.954495	10	95	negative regulation of biosynthetic process	BP
GO:0009893	0.0976899	0.947887	16	173	positive regulation of metabolic process	BP
GO:0009612	0.0977514	0.986973	2	8	response to mechanical stimulus	BP
GO:0032872	0.0978221	0.986958	2	8	regulation of stress-activated MAPK cascade	BP
GO:0070302	0.0978221	0.986958	2	8	regulation of stress-activated protein kinase signaling cascade	BP
GO:0040007	0.0985673	0.966867	5	37	growth	BP
GO:0000777	0.0988825	0.986733	2	8	condensed chromosome kinetochore	CC
GO:0015291	0.0990819	0.98669	2	8	secondary active transmembrane transporter activity	MF
GO:0048523	0.0999881	0.945315	18	200	negative regulation of cellular process	BP
GO:0060538	0.100035	0.986486	2	8	skeletal muscle organ development	BP
GO:0031396	0.100485	0.977393	3	17	regulation of protein ubiquitination	BP
GO:1903320	0.100485	0.977393	3	17	regulation of protein modification by small protein conjugation or removal	BP
GO:0006303	0.100674	0.986349	2	8	double-strand break repair via nonhomologous end joining	BP
GO:0001085	0.10211	0.986038	2	8	RNA polymerase II transcription factor binding	MF
GO:0070482	0.102327	0.976796	3	17	response to oxygen levels	BP
GO:0030003	0.102732	0.976664	3	17	cellular cation homeostasis	BP
GO:0055080	0.102732	0.976664	3	17	cation homeostasis	BP
GO:0001701	0.10356	0.976393	3	17	in utero embryonic development	BP
GO:0010948	0.104488	0.976088	3	17	negative regulation of cell cycle process	BP
GO:0007093	0.104635	0.97604	3	17	mitotic cell cycle checkpoint	BP
GO:0032270	0.107368	0.955494	7	61	positive regulation of cellular protein metabolic process	BP
GO:0045786	0.108824	0.962219	5	38	negative regulation of cell cycle	BP
GO:0006873	0.117274	0.97158	3	18	cellular ion homeostasis	BP
GO:0098771	0.117274	0.97158	3	18	inorganic ion homeostasis	BP
GO:2000113	0.117647	0.944692	9	86	negative regulation of cellular macromolecule biosynthetic process	BP
GO:0010604	0.117709	0.936002	15	164	positive regulation of macromolecule metabolic process	BP
GO:0010557	0.119061	0.941793	10	99	positive regulation of macromolecule biosynthetic process	BP
GO:0002224	0.119189	0.981676	2	9	toll-like receptor signaling pathway	BP
GO:0071559	0.119489	0.981602	2	9	response to transforming growth factor beta	BP
GO:0071560	0.119489	0.981602	2	9	cellular response to transforming growth factor beta stimulus	BP
GO:0030016	0.121025	0.981222	2	9	myofibril	CC
GO:0010631	0.121041	0.981219	2	9	epithelial cell migration	BP
GO:0090130	0.121041	0.981219	2	9	tissue migration	BP
GO:0090132	0.121041	0.981219	2	9	epithelium migration	BP
GO:0016575	0.121053	0.981216	2	9	histone deacetylation	BP
GO:0000776	0.121183	0.981183	2	9	kinetochore	CC
GO:0000779	0.121821	0.981024	2	9	condensed chromosome, centromeric region	CC
GO:0000726	0.12313	0.980697	2	9	non-recombinational repair	BP
GO:0006952	0.12588	0.954108	5	40	defense response	BP
GO:0042592	0.125939	0.945541	7	63	homeostatic process	BP
GO:0031401	0.126198	0.953955	5	40	positive regulation of protein modification process	BP
GO:0042743	0.12858	0.995674	1	2	hydrogen peroxide metabolic process	BP
GO:0043020	0.12858	0.995674	1	2	NADPH oxidase complex	CC
GO:0001523	0.128592	0.995673	1	2	retinoid metabolic process	BP
GO:0006721	0.128592	0.995673	1	2	terpenoid metabolic process	BP
GO:0016101	0.128592	0.995673	1	2	diterpenoid metabolic process	BP
GO:1900117	0.128665	0.995668	1	2	regulation of execution phase of apoptosis	BP
GO:1900119	0.128665	0.995668	1	2	positive regulation of execution phase of apoptosis	BP
GO:0005507	0.128745	0.995662	1	2	copper ion binding	MF
GO:0071480	0.128836	0.995656	1	2	cellular response to gamma radiation	BP
GO:0033344	0.128931	0.995649	1	2	cholesterol efflux	BP
GO:0034367	0.128931	0.995649	1	2	macromolecular complex remodeling	BP
GO:0034368	0.128931	0.995649	1	2	protein-lipid complex remodeling	BP
GO:0034369	0.128931	0.995649	1	2	plasma lipoprotein particle remodeling	BP
GO:0034375	0.128931	0.995649	1	2	high-density lipoprotein particle remodeling	BP
GO:0034450	0.128951	0.995648	1	2	ubiquitin-ubiquitin ligase activity	MF
GO:0050766	0.129027	0.995643	1	2	positive regulation of phagocytosis	BP
GO:0071229	0.129034	0.995642	1	2	cellular response to acid chemical	BP
GO:0034377	0.129107	0.995637	1	2	plasma lipoprotein particle assembly	BP
GO:0065005	0.129107	0.995637	1	2	protein-lipid complex assembly	BP
GO:0016209	0.129162	0.995633	1	2	antioxidant activity	MF
GO:0032994	0.129249	0.995627	1	2	protein-lipid complex	CC
GO:0034358	0.129249	0.995627	1	2	plasma lipoprotein particle	CC
GO:0034361	0.129249	0.995627	1	2	very-low-density lipoprotein particle	CC
GO:0034362	0.129249	0.995627	1	2	low-density lipoprotein particle	CC
GO:0034385	0.129249	0.995627	1	2	triglyceride-rich lipoprotein particle	CC
GO:1990777	0.129249	0.995627	1	2	lipoprotein particle	CC
GO:0006878	0.12925	0.995627	1	2	cellular copper ion homeostasis	BP
GO:0055070	0.12925	0.995627	1	2	copper ion homeostasis	BP
GO:0032680	0.129549	0.995606	1	2	regulation of tumor necrosis factor production	BP
GO:1903555	0.129549	0.995606	1	2	regulation of tumor necrosis factor superfamily cytokine production	BP
GO:0002479	0.129621	0.995601	1	2	antigen processing and presentation of exogenous peptide antigen via MHC class I, TAP-dependent	BP
GO:0042590	0.129621	0.995601	1	2	antigen processing and presentation of exogenous peptide antigen via MHC class I	BP
GO:0001938	0.129718	0.995594	1	2	positive regulation of endothelial cell proliferation	BP
GO:0002833	0.129718	0.995594	1	2	positive regulation of response to biotic stimulus	BP
GO:0050886	0.129718	0.995594	1	2	endocrine process	BP
GO:0034134	0.129939	0.995579	1	2	toll-like receptor 2 signaling pathway	BP
GO:0048661	0.129939	0.995579	1	2	positive regulation of smooth muscle cell proliferation	BP
GO:0036475	0.129968	0.995576	1	2	neuron death in response to oxidative stress	BP
GO:0045948	0.129982	0.995576	1	2	positive regulation of translational initiation	BP
GO:0002286	0.129984	0.995575	1	2	T cell activation involved in immune response	BP
GO:0042098	0.129984	0.995575	1	2	T cell proliferation	BP
GO:0097100	0.12999	0.995575	1	2	supercoiled DNA binding	MF
GO:0031681	0.130062	0.99557	1	2	G-protein beta-subunit binding	MF
GO:0061213	0.130153	0.995563	1	2	positive regulation of mesonephros development	BP
GO:0061217	0.130153	0.995563	1	2	regulation of mesonephros development	BP
GO:0090183	0.130153	0.995563	1	2	regulation of kidney development	BP
GO:0090184	0.130153	0.995563	1	2	positive regulation of kidney development	BP
GO:0005795	0.130163	0.995563	1	2	Golgi stack	CC
GO:0031985	0.130163	0.995563	1	2	Golgi cisterna	CC
GO:0051353	0.130185	0.995561	1	2	positive regulation of oxidoreductase activity	BP
GO:0045580	0.130194	0.995561	1	2	regulation of T cell differentiation	BP
GO:0045619	0.130194	0.995561	1	2	regulation of lymphocyte differentiation	BP
GO:1904264	0.130225	0.995558	1	2	ubiquitin protein ligase activity involved in ERAD pathway	MF
GO:0034067	0.130243	0.995557	1	2	protein localization to Golgi apparatus	BP
GO:0006515	0.130262	0.995556	1	2	misfolded or incompletely synthesized protein catabolic process	BP
GO:0032239	0.130313	0.995552	1	2	regulation of nucleobase-containing compound transport	BP
GO:0046831	0.130313	0.995552	1	2	regulation of RNA export from nucleus	BP
GO:0097346	0.130316	0.995552	1	2	INO80-type complex	CC
GO:0060419	0.130553	0.995535	1	2	heart growth	BP
GO:0033293	0.130609	0.995531	1	2	monocarboxylic acid binding	MF
GO:0034754	0.130614	0.995531	1	2	cellular hormone metabolic process	BP
GO:0002407	0.130617	0.995531	1	2	dendritic cell chemotaxis	BP
GO:0036336	0.130617	0.995531	1	2	dendritic cell migration	BP
GO:0008211	0.130627	0.99553	1	2	glucocorticoid metabolic process	BP
GO:0031943	0.130627	0.99553	1	2	regulation of glucocorticoid metabolic process	BP
GO:0004683	0.130631	0.99553	1	2	calmodulin-dependent protein kinase activity	MF
GO:0004689	0.130631	0.99553	1	2	phosphorylase kinase activity	MF
GO:0005964	0.130631	0.99553	1	2	phosphorylase kinase complex	CC
GO:0032703	0.130632	0.995529	1	2	negative regulation of interleukin-2 production	BP
GO:0005981	0.130652	0.995528	1	2	regulation of glycogen catabolic process	BP
GO:0070873	0.130652	0.995528	1	2	regulation of glycogen metabolic process	BP
GO:0008173	0.130681	0.995526	1	2	RNA methyltransferase activity	MF
GO:0001786	0.130686	0.995526	1	2	phosphatidylserine binding	MF
GO:0061005	0.130704	0.995524	1	2	cell differentiation involved in kidney development	BP
GO:0008266	0.130746	0.995521	1	2	poly(U) RNA binding	MF
GO:0007622	0.130753	0.995521	1	2	rhythmic behavior	BP
GO:0048512	0.130753	0.995521	1	2	circadian behavior	BP
GO:0022408	0.130766	0.99552	1	2	negative regulation of cell-cell adhesion	BP
GO:0060706	0.130829	0.995515	1	2	cell differentiation involved in embryonic placenta development	BP
GO:0031371	0.130906	0.99551	1	2	ubiquitin conjugating enzyme complex	CC
GO:0032006	0.130911	0.99551	1	2	regulation of TOR signaling	BP
GO:0032008	0.130911	0.99551	1	2	positive regulation of TOR signaling	BP
GO:0036296	0.130936	0.995508	1	2	response to increased oxygen levels	BP
GO:0055093	0.130936	0.995508	1	2	response to hyperoxia	BP
GO:0051123	0.131067	0.995499	1	2	RNA polymerase II transcriptional preinitiation complex assembly	BP
GO:0070897	0.131067	0.995499	1	2	DNA-templated transcriptional preinitiation complex assembly	BP
GO:0051149	0.131129	0.995494	1	2	positive regulation of muscle cell differentiation	BP
GO:0030032	0.131176	0.995491	1	2	lamellipodium assembly	BP
GO:0010522	0.131258	0.995485	1	2	regulation of calcium ion transport into cytosol	BP
GO:0051279	0.131258	0.995485	1	2	regulation of release of sequestered calcium ion into cytosol	BP
GO:0090279	0.131258	0.995485	1	2	regulation of calcium ion import	BP
GO:0002695	0.131263	0.995485	1	2	negative regulation of leukocyte activation	BP
GO:0032944	0.131263	0.995485	1	2	regulation of mononuclear cell proliferation	BP
GO:0050670	0.131263	0.995485	1	2	regulation of lymphocyte proliferation	BP
GO:0050866	0.131263	0.995485	1	2	negative regulation of cell activation	BP
GO:0051250	0.131263	0.995485	1	2	negative regulation of lymphocyte activation	BP
GO:0070663	0.131263	0.995485	1	2	regulation of leukocyte proliferation	BP
GO:0060260	0.131384	0.995476	1	2	regulation of transcription initiation from RNA polymerase II promoter	BP
GO:2000142	0.131384	0.995476	1	2	regulation of DNA-templated transcription, initiation	BP
GO:0009409	0.131419	0.995473	1	2	response to cold	BP
GO:0010676	0.13143	0.995473	1	2	positive regulation of cellular carbohydrate metabolic process	BP
GO:0010907	0.13143	0.995473	1	2	positive regulation of glucose metabolic process	BP
GO:0042575	0.131452	0.995471	1	2	DNA polymerase complex	CC
GO:0008301	0.1315	0.995468	1	2	DNA binding, bending	MF
GO:0034162	0.131527	0.995466	1	2	toll-like receptor 9 signaling pathway	BP
GO:0070534	0.131547	0.995464	1	2	protein K63-linked ubiquitination	BP
GO:1901985	0.131625	0.995459	1	2	positive regulation of protein acetylation	BP
GO:0001780	0.13163	0.995458	1	2	neutrophil homeostasis	BP
GO:0046631	0.131635	0.995458	1	2	alpha-beta T cell activation	BP
GO:0046634	0.131635	0.995458	1	2	regulation of alpha-beta T cell activation	BP
GO:0007095	0.131856	0.995442	1	2	mitotic G2 DNA damage checkpoint	BP
GO:0010972	0.131856	0.995442	1	2	negative regulation of G2/M transition of mitotic cell cycle	BP
GO:0044818	0.131856	0.995442	1	2	mitotic G2/M transition checkpoint	BP
GO:0015295	0.131929	0.995437	1	2	solute:proton symporter activity	MF
GO:0045123	0.132204	0.995417	1	2	cellular extravasation	BP
GO:1902107	0.132293	0.995411	1	2	positive regulation of leukocyte differentiation	BP
GO:0001706	0.13239	0.995404	1	2	endoderm formation	BP
GO:0035987	0.13239	0.995404	1	2	endodermal cell differentiation	BP
GO:0004111	0.132466	0.995398	1	2	creatine kinase activity	MF
GO:0016775	0.132466	0.995398	1	2	phosphotransferase activity, nitrogenous group as acceptor	MF
GO:0002274	0.132635	0.995386	1	2	myeloid leukocyte activation	BP
GO:0014896	0.132644	0.995385	1	2	muscle hypertrophy	BP
GO:0001103	0.132928	0.995365	1	2	RNA polymerase II repressing transcription factor binding	MF
GO:0000041	0.133031	0.995357	1	2	transition metal ion transport	BP
GO:1901677	0.133089	0.995353	1	2	phosphate transmembrane transporter activity	MF
GO:0006990	0.133627	0.995314	1	2	positive regulation of transcription from RNA polymerase II promoter involved in unfolded protein response	BP
GO:1901522	0.133627	0.995314	1	2	positive regulation of transcription from RNA polymerase II promoter involved in cellular response to chemical stimulus	BP
GO:0050801	0.133795	0.965416	3	19	ion homeostasis	BP
GO:0005581	0.134048	0.995283	1	2	collagen trimer	CC
GO:0098644	0.134048	0.995283	1	2	complex of collagen trimers	CC
GO:0007064	0.134205	0.995272	1	2	mitotic sister chromatid cohesion	BP
GO:0006302	0.134599	0.965114	3	19	double-strand break repair	BP
GO:0001817	0.135112	0.964921	3	19	regulation of cytokine production	BP
GO:0031507	0.135128	0.995204	1	2	heterochromatin assembly	BP
GO:0070828	0.135128	0.995204	1	2	heterochromatin organization	BP
GO:0045930	0.135506	0.964772	3	19	negative regulation of mitotic cell cycle	BP
GO:0003338	0.136606	0.995095	1	2	metanephros morphogenesis	BP
GO:0005773	0.136627	0.948795	5	41	vacuole	CC
GO:0034063	0.13749	0.995028	1	2	stress granule assembly	BP
GO:0009607	0.137529	0.954986	4	30	response to biotic stimulus	BP
GO:0060674	0.137824	0.995003	1	2	placenta blood vessel development	BP
GO:0019904	0.137969	0.948129	5	41	protein domain specific binding	MF
GO:0051247	0.138788	0.93836	7	65	positive regulation of protein metabolic process	BP
GO:0009790	0.1402	0.947016	5	41	embryo development	BP
GO:0051172	0.140802	0.928571	10	102	negative regulation of nitrogen compound metabolic process	BP
GO:0071241	0.141913	0.975289	2	10	cellular response to inorganic substance	BP
GO:0006909	0.14261	0.975094	2	10	phagocytosis	BP
GO:0030968	0.143204	0.974926	2	10	endoplasmic reticulum unfolded protein response	BP
GO:0034620	0.143204	0.974926	2	10	cellular response to unfolded protein	BP
GO:0035967	0.143204	0.974926	2	10	cellular response to topologically incorrect protein	BP
GO:0007254	0.143466	0.974852	2	10	JNK cascade	BP
GO:0009566	0.143764	0.974768	2	10	fertilization	BP
GO:0035091	0.144554	0.974544	2	10	phosphatidylinositol binding	MF
GO:0051054	0.146477	0.960357	3	20	positive regulation of DNA metabolic process	BP
GO:0007517	0.147763	0.973627	2	10	muscle organ development	BP
GO:0051046	0.149771	0.959051	3	20	regulation of secretion	BP
GO:0005768	0.151243	0.948589	4	31	endosome	CC
GO:0000077	0.151602	0.958319	3	20	DNA damage checkpoint	BP
GO:0001816	0.151756	0.958257	3	20	cytokine production	BP
GO:1904951	0.152435	0.948029	4	31	positive regulation of establishment of protein localization	BP
GO:0031328	0.152978	0.920919	10	104	positive regulation of cellular biosynthetic process	BP
GO:0065008	0.156752	0.912775	13	144	regulation of biological quality	BP
GO:0031967	0.157926	0.931947	6	55	organelle envelope	CC
GO:0031975	0.157926	0.931947	6	55	envelope	CC
GO:0045934	0.160422	0.918836	9	92	negative regulation of nucleobase-containing compound metabolic process	BP
GO:0008134	0.162052	0.935621	5	43	transcription factor binding	MF
GO:0019953	0.16361	0.942583	4	32	sexual reproduction	BP
GO:0031331	0.163645	0.953193	3	21	positive regulation of cellular catabolic process	BP
GO:0090305	0.163737	0.953154	3	21	nucleic acid phosphodiester bond hydrolysis	BP
GO:0051052	0.16476	0.942024	4	32	regulation of DNA metabolic process	BP
GO:0031347	0.165211	0.952535	3	21	regulation of defense response	BP
GO:1902679	0.16539	0.918955	8	80	negative regulation of RNA biosynthetic process	BP
GO:1903507	0.16539	0.918955	8	80	negative regulation of nucleic acid-templated transcription	BP
GO:0002221	0.166986	0.967379	2	11	pattern recognition receptor signaling pathway	BP
GO:0030334	0.16705	0.951759	3	21	regulation of cell migration	BP
GO:0031570	0.168452	0.951165	3	21	DNA integrity checkpoint	BP
GO:0030330	0.168807	0.9668	2	11	DNA damage response, signal transduction by p53 class mediator	BP
GO:0001667	0.169404	0.966609	2	11	ameboidal-type cell migration	BP
GO:0040029	0.169451	0.95074	3	21	regulation of gene expression, epigenetic	BP
GO:0006874	0.169846	0.966467	2	11	cellular calcium ion homeostasis	BP
GO:0055074	0.169846	0.966467	2	11	calcium ion homeostasis	BP
GO:0072503	0.169846	0.966467	2	11	cellular divalent inorganic cation homeostasis	BP
GO:0072507	0.169846	0.966467	2	11	divalent inorganic cation homeostasis	BP
GO:0043292	0.17006	0.966399	2	11	contractile fiber	CC
GO:0006476	0.170491	0.96626	2	11	protein deacetylation	BP
GO:0035601	0.170491	0.96626	2	11	protein deacylation	BP
GO:0098732	0.170491	0.96626	2	11	macromolecule deacylation	BP
GO:0006342	0.170718	0.966187	2	11	chromatin silencing	BP
GO:0045814	0.170718	0.966187	2	11	negative regulation of gene expression, epigenetic	BP
GO:0007159	0.170764	0.966172	2	11	leukocyte cell-cell adhesion	BP
GO:0000123	0.171194	0.966034	2	11	histone acetyltransferase complex	CC
GO:0001819	0.172704	0.965546	2	11	positive regulation of cytokine production	BP
GO:0012505	0.173125	0.905503	11	120	endomembrane system	CC
GO:0006629	0.178819	0.934936	4	33	lipid metabolic process	BP
GO:0044297	0.180162	0.945894	3	22	cell body	CC
GO:0006310	0.182768	0.944739	3	22	DNA recombination	BP
GO:0003714	0.182884	0.944687	3	22	transcription corepressor activity	MF
GO:0001071	0.183277	0.92395	5	45	nucleic acid binding transcription factor activity	MF
GO:0003700	0.183277	0.92395	5	45	transcription factor activity, sequence-specific DNA binding	MF
GO:0051716	0.183697	0.886507	22	273	cellular response to stimulus	BP
GO:0040012	0.184444	0.943991	3	22	regulation of locomotion	BP
GO:2000145	0.184444	0.943991	3	22	regulation of cell motility	BP
GO:0006720	0.186908	0.987538	1	3	isoprenoid metabolic process	BP
GO:0015918	0.187259	0.987489	1	3	sterol transport	BP
GO:0030301	0.187259	0.987489	1	3	cholesterol transport	BP
GO:0071825	0.187563	0.987446	1	3	protein-lipid complex subunit organization	BP
GO:0071827	0.187563	0.987446	1	3	plasma lipoprotein particle organization	BP
GO:0070181	0.187721	0.987424	1	3	small ribosomal subunit rRNA binding	MF
GO:0034381	0.187784	0.987415	1	3	plasma lipoprotein particle clearance	BP
GO:0042632	0.187925	0.987395	1	3	cholesterol homeostasis	BP
GO:0055092	0.187925	0.987395	1	3	sterol homeostasis	BP
GO:0050764	0.18793	0.987395	1	3	regulation of phagocytosis	BP
GO:0042157	0.188013	0.987383	1	3	lipoprotein metabolic process	BP
GO:0002474	0.188173	0.98736	1	3	antigen processing and presentation of peptide antigen via MHC class I	BP
GO:0032070	0.188219	0.987354	1	3	regulation of deoxyribonuclease activity	BP
GO:0032071	0.188219	0.987354	1	3	regulation of endodeoxyribonuclease activity	BP
GO:0046916	0.188471	0.987318	1	3	cellular transition metal ion homeostasis	BP
GO:0055076	0.188471	0.987318	1	3	transition metal ion homeostasis	BP
GO:0009648	0.18849	0.987316	1	3	photoperiodism	BP
GO:0043153	0.18849	0.987316	1	3	entrainment of circadian clock by photoperiod	BP
GO:0000272	0.188875	0.987261	1	3	polysaccharide catabolic process	BP
GO:0005980	0.188875	0.987261	1	3	glycogen catabolic process	BP
GO:0009251	0.188875	0.987261	1	3	glucan catabolic process	BP
GO:0044247	0.188875	0.987261	1	3	cellular polysaccharide catabolic process	BP
GO:1903428	0.188887	0.987259	1	3	positive regulation of reactive oxygen species biosynthetic process	BP
GO:2000379	0.188887	0.987259	1	3	positive regulation of reactive oxygen species metabolic process	BP
GO:0043471	0.189029	0.987239	1	3	regulation of cellular carbohydrate catabolic process	BP
GO:0010421	0.189032	0.987239	1	3	hydrogen peroxide-mediated programmed cell death	BP
GO:0036474	0.189032	0.987239	1	3	cell death in response to hydrogen peroxide	BP
GO:0097468	0.189032	0.987239	1	3	programmed cell death in response to reactive oxygen species	BP
GO:1901298	0.189032	0.987239	1	3	regulation of hydrogen peroxide-mediated programmed cell death	BP
GO:1903205	0.189032	0.987239	1	3	regulation of hydrogen peroxide-induced cell death	BP
GO:0001510	0.18906	0.987235	1	3	RNA methylation	BP
GO:0071392	0.189074	0.987233	1	3	cellular response to estradiol stimulus	BP
GO:0032943	0.189116	0.987227	1	3	mononuclear cell proliferation	BP
GO:0046651	0.189116	0.987227	1	3	lymphocyte proliferation	BP
GO:0070661	0.189116	0.987227	1	3	leukocyte proliferation	BP
GO:0008143	0.189129	0.987225	1	3	poly(A) binding	MF
GO:0050321	0.189171	0.987219	1	3	tau-protein kinase activity	MF
GO:0090322	0.189186	0.987217	1	3	regulation of superoxide metabolic process	BP
GO:0042181	0.189194	0.987216	1	3	ketone biosynthetic process	BP
GO:0071260	0.189258	0.987207	1	3	cellular response to mechanical stimulus	BP
GO:0070374	0.189327	0.987197	1	3	positive regulation of ERK1 and ERK2 cascade	BP
GO:0043204	0.189348	0.987194	1	3	perikaryon	CC
GO:0030911	0.189385	0.987189	1	3	TPR domain binding	MF
GO:0050727	0.189421	0.987184	1	3	regulation of inflammatory response	BP
GO:0051592	0.189562	0.987164	1	3	response to calcium ion	BP
GO:0071277	0.189562	0.987164	1	3	cellular response to calcium ion	BP
GO:0035265	0.189619	0.987156	1	3	organ growth	BP
GO:0046620	0.189619	0.987156	1	3	regulation of organ growth	BP
GO:0045913	0.189636	0.987153	1	3	positive regulation of carbohydrate metabolic process	BP
GO:1903169	0.189683	0.987146	1	3	regulation of calcium ion transmembrane transport	BP
GO:0009948	0.189705	0.987143	1	3	anterior/posterior axis specification	BP
GO:0051787	0.189712	0.987142	1	3	misfolded protein binding	MF
GO:0000049	0.189731	0.98714	1	3	tRNA binding	MF
GO:1903707	0.189737	0.987139	1	3	negative regulation of hemopoiesis	BP
GO:0032350	0.189756	0.987136	1	3	regulation of hormone metabolic process	BP
GO:0046677	0.189899	0.987116	1	3	response to antibiotic	BP
GO:0009055	0.189942	0.98711	1	3	electron carrier activity	MF
GO:0042446	0.190094	0.987088	1	3	hormone biosynthetic process	BP
GO:0008535	0.190115	0.987085	1	3	respiratory chain complex IV assembly	BP
GO:0048771	0.19024	0.987067	1	3	tissue remodeling	BP
GO:1902750	0.190264	0.987064	1	3	negative regulation of cell cycle G2/M phase transition	BP
GO:0098793	0.190273	0.987062	1	3	presynapse	CC
GO:0022409	0.190365	0.987049	1	3	positive regulation of cell-cell adhesion	BP
GO:0050870	0.190365	0.987049	1	3	positive regulation of T cell activation	BP
GO:1903039	0.190365	0.987049	1	3	positive regulation of leukocyte cell-cell adhesion	BP
GO:0031572	0.190754	0.986994	1	3	G2 DNA damage checkpoint	BP
GO:0045727	0.190794	0.958995	2	12	positive regulation of translation	BP
GO:0000002	0.190796	0.986988	1	3	mitochondrial genome maintenance	BP
GO:0006264	0.190796	0.986988	1	3	mitochondrial DNA replication	BP
GO:0032042	0.190796	0.986988	1	3	mitochondrial DNA metabolic process	BP
GO:0043500	0.191014	0.986956	1	3	muscle adaptation	BP
GO:0006298	0.191155	0.986936	1	3	mismatch repair	BP
GO:0043679	0.191313	0.986913	1	3	axon terminus	CC
GO:0044306	0.191313	0.986913	1	3	neuron projection terminus	CC
GO:0045736	0.191368	0.986905	1	3	negative regulation of cyclin-dependent protein serine/threonine kinase activity	BP
GO:1904030	0.191368	0.986905	1	3	negative regulation of cyclin-dependent protein kinase activity	BP
GO:1903708	0.191492	0.986888	1	3	positive regulation of hemopoiesis	BP
GO:0008202	0.191865	0.958618	2	12	steroid metabolic process	BP
GO:0044702	0.192234	0.911914	6	58	single organism reproductive process	BP
GO:0030574	0.192422	0.986753	1	3	collagen catabolic process	BP
GO:0032963	0.192422	0.986753	1	3	collagen metabolic process	BP
GO:0044236	0.192422	0.986753	1	3	multicellular organism metabolic process	BP
GO:0044243	0.192422	0.986753	1	3	multicellular organism catabolic process	BP
GO:0044259	0.192422	0.986753	1	3	multicellular organismal macromolecule metabolic process	BP
GO:0055114	0.192432	0.918731	5	46	oxidation-reduction process	BP
GO:0032881	0.192696	0.986714	1	3	regulation of polysaccharide metabolic process	BP
GO:0020037	0.192878	0.986687	1	3	heme binding	MF
GO:0046906	0.192878	0.986687	1	3	tetrapyrrole binding	MF
GO:0035064	0.193014	0.986668	1	3	methylated histone binding	MF
GO:0010165	0.193018	0.986667	1	3	response to X-ray	BP
GO:0043001	0.193135	0.98665	1	3	Golgi to plasma membrane protein transport	BP
GO:0032623	0.193241	0.986635	1	3	interleukin-2 production	BP
GO:0032663	0.193241	0.986635	1	3	regulation of interleukin-2 production	BP
GO:0050715	0.193297	0.986626	1	3	positive regulation of cytokine secretion	BP
GO:0031098	0.193307	0.958109	2	12	stress-activated protein kinase signaling cascade	BP
GO:0051403	0.193307	0.958109	2	12	stress-activated MAPK cascade	BP
GO:0030371	0.193373	0.986615	1	3	translation repressor activity	MF
GO:0002703	0.193458	0.986603	1	3	regulation of leukocyte mediated immunity	BP
GO:0002706	0.193458	0.986603	1	3	regulation of lymphocyte mediated immunity	BP
GO:0060850	0.193902	0.986538	1	3	regulation of transcription involved in cell fate commitment	BP
GO:0007492	0.19395	0.986531	1	3	endoderm development	BP
GO:0016525	0.194031	0.986519	1	3	negative regulation of angiogenesis	BP
GO:1901343	0.194031	0.986519	1	3	negative regulation of vasculature development	BP
GO:2000181	0.194031	0.986519	1	3	negative regulation of blood vessel morphogenesis	BP
GO:0002102	0.194232	0.98649	1	3	podosome	CC
GO:0003712	0.194283	0.910683	6	58	transcription cofactor activity	MF
GO:0050714	0.194466	0.957697	2	12	positive regulation of protein secretion	BP
GO:0030282	0.194665	0.986427	1	3	bone mineralization	BP
GO:0030500	0.194665	0.986427	1	3	regulation of bone mineralization	BP
GO:0031214	0.194665	0.986427	1	3	biomineral tissue development	BP
GO:0070167	0.194665	0.986427	1	3	regulation of biomineral tissue development	BP
GO:0043534	0.194672	0.986426	1	3	blood vessel endothelial cell migration	BP
GO:0044786	0.194704	0.986421	1	3	cell cycle DNA replication	BP
GO:0000775	0.195001	0.957507	2	12	chromosome, centromeric region	CC
GO:0072006	0.195146	0.986356	1	3	nephron development	BP
GO:0072009	0.195146	0.986356	1	3	nephron epithelium development	BP
GO:0005201	0.195493	0.986305	1	3	extracellular matrix structural constituent	MF
GO:0005604	0.195493	0.986305	1	3	basement membrane	CC
GO:0044420	0.195493	0.986305	1	3	extracellular matrix component	CC
GO:0045944	0.195689	0.909836	6	58	positive regulation of transcription from RNA polymerase II promoter	BP
GO:0098661	0.19582	0.986257	1	3	inorganic anion transmembrane transport	BP
GO:0001656	0.195949	0.986238	1	3	metanephros development	BP
GO:0022804	0.196026	0.957141	2	12	active transmembrane transporter activity	MF
GO:0033151	0.196505	0.986155	1	3	V(D)J recombination	BP
GO:0001945	0.196654	0.986133	1	3	lymph vessel development	BP
GO:0031248	0.197027	0.956782	2	12	protein acetyltransferase complex	CC
GO:1902493	0.197027	0.956782	2	12	acetyltransferase complex	CC
GO:0009952	0.197139	0.956742	2	12	anterior/posterior pattern specification	BP
GO:0005677	0.197667	0.985982	1	3	chromatin silencing complex	CC
GO:0000003	0.203171	0.905233	6	59	reproduction	BP
GO:0022414	0.203171	0.905233	6	59	reproductive process	BP
GO:0051173	0.204282	0.884231	11	124	positive regulation of nitrogen compound metabolic process	BP
GO:0061061	0.205088	0.934267	3	23	muscle structure development	BP
GO:0000988	0.206232	0.903355	6	59	transcription factor activity, protein binding	MF
GO:0000989	0.206232	0.903355	6	59	transcription factor activity, transcription factor binding	MF
GO:0051253	0.210506	0.889951	8	85	negative regulation of RNA metabolic process	BP
GO:0048522	0.2157	0.86507	18	222	positive regulation of cellular process	BP
GO:0000302	0.216034	0.949249	2	13	response to reactive oxygen species	BP
GO:0010038	0.216183	0.949191	2	13	response to metal ion	BP
GO:0034612	0.216234	0.949171	2	13	response to tumor necrosis factor	BP
GO:0034250	0.216316	0.94914	2	13	positive regulation of cellular amide metabolic process	BP
GO:0030659	0.217433	0.948707	2	13	cytoplasmic vesicle membrane	CC
GO:0009416	0.218096	0.927766	3	24	response to light stimulus	BP
GO:0006260	0.218295	0.927668	3	24	DNA replication	BP
GO:0098797	0.218295	0.948371	2	13	plasma membrane protein complex	CC
GO:0030335	0.218331	0.948358	2	13	positive regulation of cell migration	BP
GO:0040017	0.218331	0.948358	2	13	positive regulation of locomotion	BP
GO:0051272	0.218331	0.948358	2	13	positive regulation of cellular component movement	BP
GO:2000147	0.218331	0.948358	2	13	positive regulation of cell motility	BP
GO:0010817	0.21841	0.948327	2	13	regulation of hormone levels	BP
GO:0004518	0.218492	0.948295	2	13	nuclease activity	MF
GO:0050673	0.218833	0.948162	2	13	epithelial cell proliferation	BP
GO:0050678	0.218833	0.948162	2	13	regulation of epithelial cell proliferation	BP
GO:0071478	0.219505	0.947899	2	13	cellular response to radiation	BP
GO:1903532	0.219702	0.947823	2	13	positive regulation of secretion by cell	BP
GO:0006261	0.22003	0.947694	2	13	DNA-dependent DNA replication	BP
GO:0044703	0.220167	0.912593	4	36	multi-organism reproductive process	BP
GO:0003013	0.221859	0.946976	2	13	circulatory system process	BP
GO:0008015	0.221859	0.946976	2	13	blood circulation	BP
GO:0051235	0.222377	0.946771	2	13	maintenance of location	BP
GO:0003002	0.222554	0.946702	2	13	regionalization	BP
GO:1901991	0.222955	0.946543	2	13	negative regulation of mitotic cell cycle phase transition	BP
GO:0048514	0.224939	0.945756	2	13	blood vessel morphogenesis	BP
GO:0017053	0.225967	0.945347	2	13	transcriptional repressor complex	CC
GO:1901700	0.227475	0.883588	7	74	response to oxygen-containing compound	BP
GO:0010942	0.234678	0.919211	3	25	positive regulation of cell death	BP
GO:0043065	0.234678	0.919211	3	25	positive regulation of apoptotic process	BP
GO:0043068	0.234678	0.919211	3	25	positive regulation of programmed cell death	BP
GO:0043161	0.234724	0.919187	3	25	proteasome-mediated ubiquitin-dependent protein catabolic process	BP
GO:0009896	0.23491	0.919091	3	25	positive regulation of catabolic process	BP
GO:0065003	0.235732	0.868482	9	101	macromolecular complex assembly	BP
GO:0016192	0.236227	0.892513	5	49	vesicle-mediated transport	BP
GO:0048584	0.237259	0.877016	7	75	positive regulation of response to stimulus	BP
GO:0005654	0.23862	0.846311	20	254	nucleoplasm	CC
GO:0031399	0.239241	0.875681	7	75	regulation of protein modification process	BP
GO:0045892	0.241392	0.874229	7	75	negative regulation of transcription, DNA-templated	BP
GO:0055088	0.242338	0.975904	1	4	lipid homeostasis	BP
GO:0015850	0.242616	0.975845	1	4	organic hydroxy compound transport	BP
GO:0003677	0.242974	0.853896	12	142	DNA binding	MF
GO:0005319	0.242995	0.975765	1	4	lipid transporter activity	MF
GO:0009649	0.243002	0.975763	1	4	entrainment of circadian clock	BP
GO:0043025	0.243084	0.937842	2	14	neuronal cell body	CC
GO:0006900	0.243085	0.975746	1	4	membrane budding	BP
GO:0043280	0.24318	0.975725	1	4	positive regulation of cysteine-type endopeptidase activity involved in apoptotic process	BP
GO:0098542	0.243338	0.975692	1	4	defense response to other organism	BP
GO:0045807	0.243386	0.975682	1	4	positive regulation of endocytosis	BP
GO:0043470	0.243454	0.975667	1	4	regulation of carbohydrate catabolic process	BP
GO:0001844	0.243523	0.975653	1	4	protein insertion into mitochondrial membrane involved in apoptotic signaling pathway	BP
GO:0051204	0.243523	0.975653	1	4	protein insertion into mitochondrial membrane	BP
GO:1900739	0.243523	0.975653	1	4	regulation of protein insertion into mitochondrial membrane involved in apoptotic signaling pathway	BP
GO:1900740	0.243523	0.975653	1	4	positive regulation of protein insertion into mitochondrial membrane involved in apoptotic signaling pathway	BP
GO:1901030	0.243523	0.975653	1	4	positive regulation of mitochondrial outer membrane permeabilization involved in apoptotic signaling pathway	BP
GO:0000731	0.243549	0.975647	1	4	DNA synthesis involved in DNA repair	BP
GO:0045730	0.243623	0.975631	1	4	respiratory burst	BP
GO:1903426	0.243732	0.975608	1	4	regulation of reactive oxygen species biosynthetic process	BP
GO:0098754	0.24393	0.975566	1	4	detoxification	BP
GO:0098869	0.24393	0.975566	1	4	cellular oxidant detoxification	BP
GO:1990748	0.24393	0.975566	1	4	cellular detoxification	BP
GO:0006400	0.243948	0.975562	1	4	tRNA modification	BP
GO:0008033	0.243948	0.975562	1	4	tRNA processing	BP
GO:0070200	0.244159	0.975517	1	4	establishment of protein localization to telomere	BP
GO:0070202	0.244159	0.975517	1	4	regulation of establishment of protein localization to chromosome	BP
GO:0070203	0.244159	0.975517	1	4	regulation of establishment of protein localization to telomere	BP
GO:1904816	0.244159	0.975517	1	4	positive regulation of protein localization to chromosome, telomeric region	BP
GO:1904851	0.244159	0.975517	1	4	positive regulation of establishment of protein localization to telomere	BP
GO:0009967	0.244282	0.887409	5	50	positive regulation of signal transduction	BP
GO:0051147	0.244339	0.975479	1	4	regulation of muscle cell differentiation	BP
GO:0001893	0.244491	0.975446	1	4	maternal placenta development	BP
GO:0060135	0.244491	0.975446	1	4	maternal process involved in female pregnancy	BP
GO:0045446	0.244524	0.975439	1	4	endothelial cell differentiation	BP
GO:0050863	0.244546	0.975435	1	4	regulation of T cell activation	BP
GO:1903037	0.244546	0.975435	1	4	regulation of leukocyte cell-cell adhesion	BP
GO:0051341	0.244676	0.975407	1	4	regulation of oxidoreductase activity	BP
GO:0051209	0.244885	0.975362	1	4	release of sequestered calcium ion into cytosol	BP
GO:0051282	0.244885	0.975362	1	4	regulation of sequestering of calcium ion	BP
GO:0051283	0.244885	0.975362	1	4	negative regulation of sequestering of calcium ion	BP
GO:0060402	0.244885	0.975362	1	4	calcium ion transport into cytosol	BP
GO:0097553	0.244885	0.975362	1	4	calcium ion transmembrane import into cytosol	BP
GO:1902656	0.244885	0.975362	1	4	calcium ion import into cytosol	BP
GO:0045785	0.244914	0.975356	1	4	positive regulation of cell adhesion	BP
GO:0051924	0.244954	0.975347	1	4	regulation of calcium ion transport	BP
GO:1902105	0.244985	0.975341	1	4	regulation of leukocyte differentiation	BP
GO:0002020	0.245025	0.975332	1	4	protease binding	MF
GO:0051131	0.245037	0.975329	1	4	chaperone-mediated protein complex assembly	BP
GO:1902236	0.245107	0.975314	1	4	negative regulation of endoplasmic reticulum stress-induced intrinsic apoptotic signaling pathway	BP
GO:1903573	0.245107	0.975314	1	4	negative regulation of response to endoplasmic reticulum stress	BP
GO:0008187	0.245131	0.975309	1	4	poly-pyrimidine tract binding	MF
GO:0010821	0.24521	0.936937	2	14	regulation of mitochondrion organization	BP
GO:0031960	0.24532	0.975269	1	4	response to corticosteroid	BP
GO:0032874	0.245398	0.975252	1	4	positive regulation of stress-activated MAPK cascade	BP
GO:0046330	0.245398	0.975252	1	4	positive regulation of JNK cascade	BP
GO:0070304	0.245398	0.975252	1	4	positive regulation of stress-activated protein kinase signaling cascade	BP
GO:0043388	0.245493	0.975232	1	4	positive regulation of DNA binding	BP
GO:0034976	0.245513	0.936808	2	14	response to endoplasmic reticulum stress	BP
GO:0010389	0.245639	0.9752	1	4	regulation of G2/M transition of mitotic cell cycle	BP
GO:0030666	0.245645	0.975199	1	4	endocytic vesicle membrane	CC
GO:0022900	0.245689	0.97519	1	4	electron transport chain	BP
GO:0022904	0.245689	0.97519	1	4	respiratory electron transport chain	BP
GO:0000217	0.245722	0.975183	1	4	DNA secondary structure binding	MF
GO:0000400	0.245722	0.975183	1	4	four-way junction DNA binding	MF
GO:0033993	0.246033	0.886309	5	50	response to lipid	BP
GO:0001704	0.246139	0.975093	1	4	formation of primary germ layer	BP
GO:0003887	0.246143	0.975092	1	4	DNA-directed DNA polymerase activity	MF
GO:0034061	0.246143	0.975092	1	4	DNA polymerase activity	MF
GO:0070717	0.246211	0.975077	1	4	poly-purine tract binding	MF
GO:0031929	0.246238	0.975072	1	4	TOR signaling	BP
GO:0097581	0.246419	0.975032	1	4	lamellipodium organization	BP
GO:0003012	0.24643	0.936416	2	14	muscle system process	BP
GO:0004407	0.246539	0.975007	1	4	histone deacetylase activity	MF
GO:0016811	0.246539	0.975007	1	4	hydrolase activity, acting on carbon-nitrogen (but not peptide) bonds, in linear amides	MF
GO:0019213	0.246539	0.975007	1	4	deacetylase activity	MF
GO:0033558	0.246539	0.975007	1	4	protein deacetylase activity	MF
GO:0002218	0.246654	0.93632	2	14	activation of innate immune response	BP
GO:0002758	0.246654	0.93632	2	14	innate immune response-activating signal transduction	BP
GO:0045089	0.246654	0.93632	2	14	positive regulation of innate immune response	BP
GO:0004702	0.246821	0.974946	1	4	receptor signaling protein serine/threonine kinase activity	MF
GO:0010494	0.246886	0.974932	1	4	cytoplasmic stress granule	CC
GO:0043412	0.247122	0.846572	14	170	macromolecule modification	BP
GO:0031333	0.247432	0.974814	1	4	negative regulation of protein complex assembly	BP
GO:0030018	0.247522	0.974794	1	4	Z disc	CC
GO:0031674	0.247522	0.974794	1	4	I band	CC
GO:0007589	0.247688	0.974758	1	4	body fluid secretion	BP
GO:0032941	0.247688	0.974758	1	4	secretion by tissue	BP
GO:0072341	0.248072	0.974675	1	4	modified amino acid binding	MF
GO:0050663	0.248268	0.974632	1	4	cytokine secretion	BP
GO:0050707	0.248268	0.974632	1	4	regulation of cytokine secretion	BP
GO:0002819	0.248362	0.974612	1	4	regulation of adaptive immune response	BP
GO:0002822	0.248362	0.974612	1	4	regulation of adaptive immune response based on somatic recombination of immune receptors built from immunoglobulin superfamily domains	BP
GO:0090329	0.248452	0.974592	1	4	regulation of DNA-dependent DNA replication	BP
GO:0045765	0.248563	0.974568	1	4	regulation of angiogenesis	BP
GO:1901342	0.248563	0.974568	1	4	regulation of vasculature development	BP
GO:0048639	0.248816	0.974513	1	4	positive regulation of developmental growth	BP
GO:0080134	0.248872	0.875875	6	63	regulation of response to stress	BP
GO:0048659	0.249421	0.974381	1	4	smooth muscle cell proliferation	BP
GO:0048660	0.249421	0.974381	1	4	regulation of smooth muscle cell proliferation	BP
GO:0001725	0.249908	0.974274	1	4	stress fiber	CC
GO:0042641	0.249908	0.974274	1	4	actomyosin	CC
GO:0097517	0.249908	0.974274	1	4	contractile actin filament bundle	CC
GO:0070577	0.250164	0.974218	1	4	lysine-acetylated histone binding	MF
GO:0001892	0.250494	0.974145	1	4	embryonic placenta development	BP
GO:0060993	0.250852	0.974066	1	4	kidney morphogenesis	BP
GO:0008509	0.251505	0.973922	1	4	anion transmembrane transporter activity	MF
GO:0015103	0.251505	0.973922	1	4	inorganic anion transmembrane transporter activity	MF
GO:0015698	0.251505	0.973922	1	4	inorganic anion transport	BP
GO:0046983	0.251955	0.894	4	38	protein dimerization activity	MF
GO:0001102	0.252464	0.97371	1	4	RNA polymerase II activating transcription factor binding	MF
GO:0033613	0.252464	0.97371	1	4	activating transcription factor binding	MF
GO:0035282	0.252806	0.973634	1	4	segmentation	BP
GO:0043207	0.254495	0.908555	3	26	response to external biotic stimulus	BP
GO:0051707	0.254495	0.908555	3	26	response to other organism	BP
GO:0051270	0.261995	0.904472	3	26	regulation of cellular component movement	BP
GO:0048518	0.262678	0.828318	19	243	positive regulation of biological process	BP
GO:0001558	0.27044	0.925274	2	15	regulation of cell growth	BP
GO:0009617	0.270675	0.925166	2	15	response to bacterium	BP
GO:0012506	0.270713	0.925148	2	15	vesicle membrane	CC
GO:0001666	0.271916	0.924591	2	15	response to hypoxia	BP
GO:0036293	0.271916	0.924591	2	15	response to decreased oxygen levels	BP
GO:1903046	0.272653	0.924249	2	15	meiotic cell cycle process	BP
GO:1990234	0.272697	0.86895	5	52	transferase complex	CC
GO:0007610	0.27287	0.924148	2	15	behavior	BP
GO:0031965	0.273155	0.924016	2	15	nuclear membrane	CC
GO:0032504	0.273316	0.897953	3	27	multicellular organism reproduction	BP
GO:0048609	0.273316	0.897953	3	27	multicellular organismal reproductive process	BP
GO:0044712	0.273714	0.897728	3	27	single-organism catabolic process	BP
GO:0009966	0.273851	0.840884	9	105	regulation of signal transduction	BP
GO:0006935	0.274296	0.923484	2	15	chemotaxis	BP
GO:0042330	0.274296	0.923484	2	15	taxis	BP
GO:1901988	0.27471	0.92329	2	15	negative regulation of cell cycle phase transition	BP
GO:0006897	0.2748	0.897115	3	27	endocytosis	BP
GO:0044773	0.27513	0.923094	2	15	mitotic DNA damage checkpoint	BP
GO:0044774	0.27513	0.923094	2	15	mitotic DNA integrity checkpoint	BP
GO:0016573	0.275857	0.922754	2	15	histone acetylation	BP
GO:0048545	0.277202	0.895752	3	27	response to steroid hormone	BP
GO:0046903	0.27739	0.895645	3	27	secretion	BP
GO:0031324	0.283576	0.826047	11	133	negative regulation of cellular metabolic process	BP
GO:0051130	0.284894	0.860737	5	53	positive regulation of cellular component organization	BP
GO:0009605	0.285024	0.851065	6	66	response to external stimulus	BP
GO:0016477	0.287013	0.87211	4	40	cell migration	BP
GO:0016567	0.287249	0.871959	4	40	protein ubiquitination	BP
GO:0019843	0.290123	0.915463	2	16	rRNA binding	MF
GO:0010629	0.293027	0.831569	8	93	negative regulation of gene expression	BP
GO:0005758	0.293369	0.961524	1	5	mitochondrial intermembrane space	CC
GO:0097006	0.293527	0.96148	1	5	regulation of plasma lipoprotein particle levels	BP
GO:1990204	0.293529	0.961479	1	5	oxidoreductase complex	CC
GO:0010605	0.29382	0.818131	11	134	negative regulation of macromolecule metabolic process	BP
GO:0010498	0.293912	0.885851	3	28	proteasomal protein catabolic process	BP
GO:0015980	0.294205	0.913453	2	16	energy derivation by oxidation of organic compounds	BP
GO:0051879	0.294323	0.961255	1	5	Hsp90 protein binding	MF
GO:2001056	0.294398	0.961233	1	5	positive regulation of cysteine-type endopeptidase activity	BP
GO:0038128	0.294562	0.961187	1	5	ERBB2 signaling pathway	BP
GO:1903409	0.294789	0.961122	1	5	reactive oxygen species biosynthetic process	BP
GO:0035794	0.294803	0.961118	1	5	positive regulation of mitochondrial membrane permeability	BP
GO:0097345	0.294803	0.961118	1	5	mitochondrial outer membrane permeabilization	BP
GO:1901028	0.294803	0.961118	1	5	regulation of mitochondrial outer membrane permeabilization involved in apoptotic signaling pathway	BP
GO:1902108	0.294803	0.961118	1	5	regulation of mitochondrial membrane permeability involved in apoptotic process	BP
GO:1902110	0.294803	0.961118	1	5	positive regulation of mitochondrial membrane permeability involved in apoptotic process	BP
GO:1902686	0.294803	0.961118	1	5	mitochondrial outer membrane permeabilization involved in programmed cell death	BP
GO:0048010	0.294946	0.961078	1	5	vascular endothelial growth factor receptor signaling pathway	BP
GO:0070198	0.29516	0.961017	1	5	protein localization to chromosome, telomeric region	BP
GO:0070199	0.29516	0.961017	1	5	establishment of protein localization to chromosome	BP
GO:1904814	0.29516	0.961017	1	5	regulation of protein localization to chromosome, telomeric region	BP
GO:0032069	0.295196	0.961007	1	5	regulation of nuclease activity	BP
GO:0010906	0.295237	0.960995	1	5	regulation of glucose metabolic process	BP
GO:0002199	0.295245	0.960992	1	5	zona pellucida receptor complex	CC
GO:0005832	0.295245	0.960992	1	5	chaperonin-containing T-complex	CC
GO:0007339	0.295245	0.960992	1	5	binding of sperm to zona pellucida	BP
GO:0008037	0.295245	0.960992	1	5	cell recognition	BP
GO:0009988	0.295245	0.960992	1	5	cell-cell recognition	BP
GO:0032212	0.295245	0.960992	1	5	positive regulation of telomere maintenance via telomerase	BP
GO:0035036	0.295245	0.960992	1	5	sperm-egg recognition	BP
GO:1903405	0.295245	0.960992	1	5	protein localization to nuclear body	BP
GO:1904358	0.295245	0.960992	1	5	positive regulation of telomere maintenance via telomere lengthening	BP
GO:1904867	0.295245	0.960992	1	5	protein localization to Cajal body	BP
GO:1904869	0.295245	0.960992	1	5	regulation of protein localization to Cajal body	BP
GO:1904871	0.295245	0.960992	1	5	positive regulation of protein localization to Cajal body	BP
GO:1990173	0.295245	0.960992	1	5	protein localization to nucleoplasm	BP
GO:2000573	0.295245	0.960992	1	5	positive regulation of DNA biosynthetic process	BP
GO:0060485	0.295249	0.960991	1	5	mesenchyme development	BP
GO:0016234	0.295315	0.960973	1	5	inclusion body	CC
GO:0032436	0.295376	0.960955	1	5	positive regulation of proteasomal ubiquitin-dependent protein catabolic process	BP
GO:0016651	0.295505	0.960919	1	5	oxidoreductase activity, acting on NAD(P)H	MF
GO:1902235	0.295564	0.960902	1	5	regulation of endoplasmic reticulum stress-induced intrinsic apoptotic signaling pathway	BP
GO:0036473	0.295565	0.960902	1	5	cell death in response to oxidative stress	BP
GO:1903201	0.295565	0.960902	1	5	regulation of oxidative stress-induced cell death	BP
GO:0022407	0.295639	0.96088	1	5	regulation of cell-cell adhesion	BP
GO:0003158	0.29571	0.96086	1	5	endothelium development	BP
GO:0007030	0.29605	0.960763	1	5	Golgi organization	BP
GO:1901031	0.296064	0.960759	1	5	regulation of response to reactive oxygen species	BP
GO:0031497	0.296101	0.912512	2	16	chromatin assembly	BP
GO:0001657	0.296234	0.960711	1	5	ureteric bud development	BP
GO:0019218	0.296237	0.96071	1	5	regulation of steroid metabolic process	BP
GO:0036503	0.296245	0.960707	1	5	ERAD pathway	BP
GO:0035556	0.296279	0.824029	9	107	intracellular signal transduction	BP
GO:0006986	0.296493	0.912317	2	16	response to unfolded protein	BP
GO:0035966	0.296493	0.912317	2	16	response to topologically incorrect protein	BP
GO:0030512	0.296608	0.960604	1	5	negative regulation of transforming growth factor beta receptor signaling pathway	BP
GO:0090101	0.296608	0.960604	1	5	negative regulation of transmembrane receptor protein serine/threonine kinase signaling pathway	BP
GO:0090288	0.296608	0.960604	1	5	negative regulation of cellular response to growth factor stimulus	BP
GO:1903845	0.296608	0.960604	1	5	negative regulation of cellular response to transforming growth factor beta stimulus	BP
GO:0001776	0.296742	0.960565	1	5	leukocyte homeostasis	BP
GO:0009295	0.297065	0.960473	1	5	nucleoid	CC
GO:0042645	0.297065	0.960473	1	5	mitochondrial nucleoid	CC
GO:0003006	0.297111	0.883957	3	28	developmental process involved in reproduction	BP
GO:0000981	0.297576	0.883681	3	28	RNA polymerase II transcription factor activity, sequence-specific DNA binding	MF
GO:0045893	0.297651	0.834342	7	80	positive regulation of transcription, DNA-templated	BP
GO:1903508	0.297651	0.834342	7	80	positive regulation of nucleic acid-templated transcription	BP
GO:0009306	0.297692	0.911719	2	16	protein secretion	BP
GO:0050708	0.297692	0.911719	2	16	regulation of protein secretion	BP
GO:0043254	0.29773	0.9117	2	16	regulation of protein complex assembly	BP
GO:0050680	0.297879	0.960239	1	5	negative regulation of epithelial cell proliferation	BP
GO:0050679	0.297932	0.960224	1	5	positive regulation of epithelial cell proliferation	BP
GO:0016616	0.297969	0.960213	1	5	oxidoreductase activity, acting on the CH-OH group of donors, NAD or NADP as acceptor	MF
GO:0070887	0.298011	0.818442	10	121	cellular response to chemical stimulus	BP
GO:0031349	0.298222	0.911454	2	16	positive regulation of defense response	BP
GO:0031901	0.298379	0.960095	1	5	early endosome membrane	CC
GO:0045088	0.298388	0.911371	2	16	regulation of innate immune response	BP
GO:0001764	0.29841	0.960086	1	5	neuron migration	BP
GO:0002285	0.298703	0.960002	1	5	lymphocyte activation involved in immune response	BP
GO:0046332	0.298717	0.959997	1	5	SMAD binding	MF
GO:0060401	0.298773	0.959981	1	5	cytosolic calcium ion transport	BP
GO:0070509	0.298773	0.959981	1	5	calcium ion import	BP
GO:0006801	0.29879	0.959976	1	5	superoxide metabolic process	BP
GO:0007286	0.298999	0.959916	1	5	spermatid development	BP
GO:0048515	0.298999	0.959916	1	5	spermatid differentiation	BP
GO:0010647	0.299543	0.850675	5	54	positive regulation of cell communication	BP
GO:0023056	0.299543	0.850675	5	54	positive regulation of signaling	BP
GO:0030855	0.299597	0.910765	2	16	epithelial cell differentiation	BP
GO:0002696	0.299654	0.959726	1	5	positive regulation of leukocyte activation	BP
GO:0050867	0.299654	0.959726	1	5	positive regulation of cell activation	BP
GO:0051251	0.299654	0.959726	1	5	positive regulation of lymphocyte activation	BP
GO:0009798	0.299677	0.95972	1	5	axis specification	BP
GO:2000021	0.299729	0.959705	1	5	regulation of ion homeostasis	BP
GO:0002460	0.299738	0.959702	1	5	adaptive immune response based on somatic recombination of immune receptors built from immunoglobulin superfamily domains	BP
GO:0006284	0.300464	0.959491	1	5	base-excision repair	BP
GO:0015293	0.300477	0.959487	1	5	symporter activity	MF
GO:0015294	0.300477	0.959487	1	5	solute:cation symporter activity	MF
GO:0033002	0.300785	0.959398	1	5	muscle cell proliferation	BP
GO:0032432	0.301189	0.95928	1	5	actin filament bundle	CC
GO:0005578	0.301463	0.9592	1	5	proteinaceous extracellular matrix	CC
GO:0006475	0.301889	0.90961	2	16	internal protein amino acid acetylation	BP
GO:0018393	0.301889	0.90961	2	16	internal peptidyl-lysine acetylation	BP
GO:0043967	0.302046	0.95903	1	5	histone H4 acetylation	BP
GO:0007389	0.304872	0.908098	2	16	pattern specification process	BP
GO:0002039	0.30522	0.958094	1	5	p53 binding	MF
GO:0043623	0.312733	0.8743	3	29	cellular protein complex assembly	BP
GO:0031329	0.313841	0.873619	3	29	regulation of cellular catabolic process	BP
GO:0051276	0.315104	0.839734	5	55	chromosome organization	BP
GO:0002684	0.317626	0.871281	3	29	positive regulation of immune system process	BP
GO:0070201	0.318757	0.851012	4	42	regulation of establishment of protein localization	BP
GO:0009792	0.319104	0.870363	3	29	embryo development ending in birth or egg hatching	BP
GO:0043009	0.319104	0.870363	3	29	chordate embryonic development	BP
GO:1902680	0.321087	0.816805	7	82	positive regulation of RNA biosynthetic process	BP
GO:0005634	0.321708	0.782256	30	412	nucleus	CC
GO:0007264	0.321836	0.898793	2	17	small GTPase mediated signal transduction	BP
GO:0008283	0.321876	0.824377	6	69	cell proliferation	BP
GO:0006464	0.322143	0.792585	12	151	cellular protein modification process	BP
GO:0036211	0.322143	0.792585	12	151	protein modification process	BP
GO:0036464	0.322766	0.898296	2	17	cytoplasmic ribonucleoprotein granule	CC
GO:0005739	0.323709	0.81477	7	83	mitochondrion	CC
GO:0051321	0.323959	0.897657	2	17	meiotic cell cycle	BP
GO:0016458	0.327564	0.895714	2	17	gene silencing	BP
GO:0009892	0.330912	0.788717	11	138	negative regulation of metabolic process	BP
GO:0001568	0.331826	0.893395	2	17	blood vessel development	BP
GO:0071103	0.332797	0.861505	3	30	DNA conformation change	BP
GO:0034622	0.33347	0.81569	6	70	cellular macromolecular complex assembly	BP
GO:0060341	0.335936	0.839115	4	43	regulation of cellular localization	BP
GO:0022892	0.33654	0.859102	3	30	substrate-specific transporter activity	MF
GO:0006811	0.336582	0.838665	4	43	ion transport	BP
GO:0031970	0.341364	0.944588	1	6	organelle envelope lumen	CC
GO:0031090	0.341894	0.793924	8	98	organelle membrane	CC
GO:0044275	0.341916	0.944393	1	6	cellular carbohydrate catabolic process	BP
GO:0030544	0.342193	0.944294	1	6	Hsp70 protein binding	MF
GO:0090670	0.342372	0.944231	1	6	RNA localization to Cajal body	BP
GO:0090671	0.342372	0.944231	1	6	telomerase RNA localization to Cajal body	BP
GO:0090672	0.342372	0.944231	1	6	telomerase RNA localization	BP
GO:1904872	0.342372	0.944231	1	6	regulation of telomerase RNA localization to Cajal body	BP
GO:1904874	0.342372	0.944231	1	6	positive regulation of telomerase RNA localization to Cajal body	BP
GO:0045739	0.342472	0.944195	1	6	positive regulation of DNA repair	BP
GO:0038127	0.342482	0.944192	1	6	ERBB signaling pathway	BP
GO:0005977	0.342575	0.944159	1	6	glycogen metabolic process	BP
GO:0005978	0.342575	0.944159	1	6	glycogen biosynthetic process	BP
GO:0006073	0.342575	0.944159	1	6	cellular glucan metabolic process	BP
GO:0006112	0.342575	0.944159	1	6	energy reserve metabolic process	BP
GO:0009250	0.342575	0.944159	1	6	glucan biosynthetic process	BP
GO:0044042	0.342575	0.944159	1	6	glucan metabolic process	BP
GO:0010675	0.342771	0.944089	1	6	regulation of cellular carbohydrate metabolic process	BP
GO:0051205	0.343216	0.94393	1	6	protein insertion into membrane	BP
GO:0032206	0.343482	0.943836	1	6	positive regulation of telomere maintenance	BP
GO:0070059	0.34356	0.943808	1	6	intrinsic apoptotic signaling pathway in response to endoplasmic reticulum stress	BP
GO:0034502	0.343714	0.943753	1	6	protein localization to chromosome	BP
GO:1901998	0.343767	0.943734	1	6	toxin transport	BP
GO:0051208	0.343804	0.943721	1	6	sequestering of calcium ion	BP
GO:0051238	0.343804	0.943721	1	6	sequestering of metal ion	BP
GO:0009636	0.343821	0.943715	1	6	response to toxic substance	BP
GO:1902749	0.343835	0.94371	1	6	regulation of cell cycle G2/M phase transition	BP
GO:0046902	0.343898	0.943687	1	6	regulation of mitochondrial membrane permeability	BP
GO:0090559	0.343898	0.943687	1	6	regulation of membrane permeability	BP
GO:0061630	0.343991	0.943654	1	6	ubiquitin protein ligase activity	MF
GO:0061659	0.343991	0.943654	1	6	ubiquitin-like protein ligase activity	MF
GO:1901800	0.34401	0.943647	1	6	positive regulation of proteasomal protein catabolic process	BP
GO:0004879	0.344074	0.943624	1	6	RNA polymerase II transcription factor activity, ligand-activated sequence-specific DNA binding	MF
GO:0098531	0.344074	0.943624	1	6	transcription factor activity, direct ligand regulated sequence-specific DNA binding	MF
GO:0070555	0.344123	0.943606	1	6	response to interleukin-1	BP
GO:1901983	0.344615	0.94343	1	6	regulation of protein acetylation	BP
GO:0005793	0.34464	0.943422	1	6	endoplasmic reticulum-Golgi intermediate compartment	CC
GO:0016810	0.344645	0.94342	1	6	hydrolase activity, acting on carbon-nitrogen (but not peptide) bonds	MF
GO:0007162	0.344683	0.943406	1	6	negative regulation of cell adhesion	BP
GO:0003014	0.344949	0.943311	1	6	renal system process	BP
GO:0032210	0.345003	0.943291	1	6	regulation of telomere maintenance via telomerase	BP
GO:1904356	0.345003	0.943291	1	6	regulation of telomere maintenance via telomere lengthening	BP
GO:1901981	0.345529	0.943102	1	6	phosphatidylinositol phosphate binding	MF
GO:0051101	0.345907	0.942966	1	6	regulation of DNA binding	BP
GO:1902554	0.34608	0.942904	1	6	serine/threonine protein kinase complex	CC
GO:1902911	0.34608	0.942904	1	6	protein kinase complex	CC
GO:0034645	0.346169	0.758513	22	298	cellular macromolecule biosynthetic process	BP
GO:0005057	0.346177	0.942869	1	6	receptor signaling protein activity	MF
GO:0016614	0.346446	0.942772	1	6	oxidoreductase activity, acting on CH-OH group of donors	MF
GO:0010628	0.346826	0.784367	9	112	positive regulation of gene expression	BP
GO:0032879	0.347174	0.789746	8	98	regulation of localization	BP
GO:0008408	0.347214	0.942495	1	6	3'-5' exonuclease activity	MF
GO:0002449	0.347215	0.942494	1	6	lymphocyte mediated immunity	BP
GO:0051239	0.347226	0.796629	7	84	regulation of multicellular organismal process	BP
GO:0045111	0.3473	0.942464	1	6	intermediate filament cytoskeleton	CC
GO:0000794	0.347491	0.942394	1	6	condensed nuclear chromosome	CC
GO:0002263	0.347621	0.942347	1	6	cell activation involved in immune response	BP
GO:0002366	0.347621	0.942347	1	6	leukocyte activation involved in immune response	BP
GO:0050681	0.347658	0.942334	1	6	androgen receptor binding	MF
GO:0045935	0.347675	0.783684	9	112	positive regulation of nucleobase-containing compound metabolic process	BP
GO:0008180	0.347676	0.942327	1	6	COP9 signalosome	CC
GO:0071901	0.348153	0.942154	1	6	negative regulation of protein serine/threonine kinase activity	BP
GO:0035770	0.348285	0.883736	2	18	ribonucleoprotein granule	CC
GO:0045182	0.34868	0.941963	1	6	translation regulator activity	MF
GO:0030521	0.348886	0.941888	1	6	androgen receptor signaling pathway	BP
GO:0001823	0.349051	0.941828	1	6	mesonephros development	BP
GO:0072073	0.349051	0.941828	1	6	kidney epithelium development	BP
GO:0072163	0.349051	0.941828	1	6	mesonephric epithelium development	BP
GO:0072164	0.349051	0.941828	1	6	mesonephric tubule development	BP
GO:0030017	0.349086	0.941815	1	6	sarcomere	CC
GO:0043489	0.349256	0.941753	1	6	RNA stabilization	BP
GO:0048255	0.349256	0.941753	1	6	mRNA stabilization	BP
GO:0030217	0.349428	0.94169	1	6	T cell differentiation	BP
GO:0016049	0.349487	0.883049	2	18	cell growth	BP
GO:0033267	0.349779	0.941562	1	6	axon part	CC
GO:0006357	0.35003	0.787475	8	98	regulation of transcription from RNA polymerase II promoter	BP
GO:1903530	0.350196	0.882642	2	18	regulation of secretion by cell	BP
GO:0098656	0.350308	0.941369	1	6	anion transmembrane transport	BP
GO:0032844	0.350375	0.88254	2	18	regulation of homeostatic process	BP
GO:0071214	0.350416	0.882516	2	18	cellular response to abiotic stimulus	BP
GO:1901701	0.350423	0.828792	4	44	cellular response to oxygen-containing compound	BP
GO:0048736	0.350674	0.941235	1	6	appendage development	BP
GO:0060173	0.350674	0.941235	1	6	limb development	BP
GO:0006461	0.35118	0.80219	6	71	protein complex assembly	BP
GO:0070271	0.35118	0.80219	6	71	protein complex biogenesis	BP
GO:0002697	0.351449	0.94095	1	6	regulation of immune effector process	BP
GO:1904837	0.35176	0.940836	1	6	beta-catenin-TCF complex assembly	BP
GO:0002200	0.352565	0.940539	1	6	somatic diversification of immune receptors	BP
GO:0002562	0.352565	0.940539	1	6	somatic diversification of immune receptors via germline recombination within a single locus	BP
GO:0016444	0.352565	0.940539	1	6	somatic cell DNA recombination	BP
GO:0090568	0.35328	0.940275	1	6	nuclear transcriptional repressor complex	CC
GO:0018394	0.353939	0.880486	2	18	peptidyl-lysine acetylation	BP
GO:0042221	0.364951	0.757284	12	156	response to chemical	BP
GO:0005783	0.365527	0.817776	4	45	endoplasmic reticulum	CC
GO:0022607	0.366094	0.763809	10	128	cellular component assembly	BP
GO:0048583	0.366101	0.759747	11	142	regulation of response to stimulus	BP
GO:0071310	0.367734	0.773151	8	100	cellular response to organic substance	BP
GO:0055085	0.368424	0.815659	4	45	transmembrane transport	BP
GO:0005886	0.36926	0.761182	10	128	plasma membrane	CC
GO:0048870	0.369548	0.814835	4	45	cell motility	BP
GO:0051674	0.369548	0.814835	4	45	localization of cell	BP
GO:0065004	0.371298	0.86977	2	19	protein-DNA complex assembly	BP
GO:0042802	0.371391	0.835432	3	32	identical protein binding	MF
GO:0006511	0.37304	0.834295	3	32	ubiquitin-dependent protein catabolic process	BP
GO:0007283	0.373271	0.868575	2	19	spermatogenesis	BP
GO:0048232	0.373271	0.868575	2	19	male gamete generation	BP
GO:0007169	0.373427	0.86848	2	19	transmembrane receptor protein tyrosine kinase signaling pathway	BP
GO:0061695	0.374215	0.868001	2	19	transferase complex, transferring phosphorus-containing groups	CC
GO:0000086	0.374261	0.867973	2	19	G2/M transition of mitotic cell cycle	BP
GO:0031323	0.374303	0.734414	22	301	regulation of cellular metabolic process	BP
GO:0008285	0.375193	0.867405	2	19	negative regulation of cell proliferation	BP
GO:0051094	0.375551	0.832555	3	32	positive regulation of developmental process	BP
GO:0042393	0.375787	0.867043	2	19	histone binding	MF
GO:0006812	0.376203	0.832103	3	32	cation transport	BP
GO:0006810	0.376911	0.739539	15	201	transport	BP
GO:0010646	0.378262	0.758561	9	115	regulation of cell communication	BP
GO:0004674	0.378498	0.865383	2	19	protein serine/threonine kinase activity	MF
GO:0006473	0.379913	0.864512	2	19	protein acetylation	BP
GO:0043543	0.379913	0.864512	2	19	protein acylation	BP
GO:0001944	0.382449	0.862944	2	19	vasculature development	BP
GO:0072358	0.382449	0.862944	2	19	cardiovascular system development	BP
GO:0051438	0.38559	0.925805	1	7	regulation of ubiquitin-protein transferase activity	BP
GO:0051443	0.38559	0.925805	1	7	positive regulation of ubiquitin-protein transferase activity	BP
GO:0043467	0.386058	0.925606	1	7	regulation of generation of precursor metabolites and energy	BP
GO:0010950	0.386085	0.925595	1	7	positive regulation of endopeptidase activity	BP
GO:0010952	0.386085	0.925595	1	7	positive regulation of peptidase activity	BP
GO:0042981	0.386236	0.774461	6	74	regulation of apoptotic process	BP
GO:0043067	0.386236	0.774461	6	74	regulation of programmed cell death	BP
GO:0098798	0.386304	0.925501	1	7	mitochondrial protein complex	CC
GO:0070301	0.386709	0.925329	1	7	cellular response to hydrogen peroxide	BP
GO:1902531	0.387238	0.785554	5	60	regulation of intracellular signal transduction	BP
GO:0033692	0.387381	0.925042	1	7	cellular polysaccharide biosynthetic process	BP
GO:0034637	0.387381	0.925042	1	7	cellular carbohydrate biosynthetic process	BP
GO:0044264	0.387381	0.925042	1	7	cellular polysaccharide metabolic process	BP
GO:0043281	0.387476	0.925001	1	7	regulation of cysteine-type endopeptidase activity involved in apoptotic process	BP
GO:0001101	0.387567	0.924962	1	7	response to acid chemical	BP
GO:0007565	0.387781	0.924871	1	7	female pregnancy	BP
GO:0044706	0.387781	0.924871	1	7	multi-multicellular organism process	BP
GO:0032091	0.387869	0.924833	1	7	negative regulation of protein binding	BP
GO:0009101	0.387903	0.924818	1	7	glycoprotein biosynthetic process	BP
GO:0042180	0.38804	0.92476	1	7	cellular ketone metabolic process	BP
GO:0036297	0.388442	0.924587	1	7	interstrand cross-link repair	BP
GO:1900407	0.388803	0.924432	1	7	regulation of cellular response to oxidative stress	BP
GO:1902882	0.388803	0.924432	1	7	regulation of response to oxidative stress	BP
GO:0006278	0.38887	0.924403	1	7	RNA-dependent DNA biosynthetic process	BP
GO:0007004	0.38887	0.924403	1	7	telomere maintenance via telomerase	BP
GO:0010833	0.38887	0.924403	1	7	telomere maintenance via telomere lengthening	BP
GO:0007179	0.388981	0.924356	1	7	transforming growth factor beta receptor signaling pathway	BP
GO:0017015	0.388981	0.924356	1	7	regulation of transforming growth factor beta receptor signaling pathway	BP
GO:1903844	0.388981	0.924356	1	7	regulation of cellular response to transforming growth factor beta stimulus	BP
GO:1902494	0.389005	0.772234	6	74	catalytic complex	CC
GO:1903706	0.389038	0.924331	1	7	regulation of hemopoiesis	BP
GO:0030100	0.389057	0.924323	1	7	regulation of endocytosis	BP
GO:0016324	0.389218	0.924253	1	7	apical plasma membrane	CC
GO:0046824	0.38927	0.924231	1	7	positive regulation of nucleocytoplasmic transport	BP
GO:0030141	0.389505	0.92413	1	7	secretory granule	CC
GO:0099503	0.389505	0.92413	1	7	secretory vesicle	CC
GO:0005125	0.389573	0.924101	1	7	cytokine activity	MF
GO:0070371	0.389586	0.924095	1	7	ERK1 and ERK2 cascade	BP
GO:0070372	0.389586	0.924095	1	7	regulation of ERK1 and ERK2 cascade	BP
GO:2000278	0.389682	0.924054	1	7	regulation of DNA biosynthetic process	BP
GO:0003697	0.389856	0.923979	1	7	single-stranded DNA binding	MF
GO:0032204	0.389903	0.923959	1	7	regulation of telomere maintenance	BP
GO:0005769	0.390307	0.923784	1	7	early endosome	CC
GO:0009894	0.390709	0.821665	3	33	regulation of catabolic process	BP
GO:0003707	0.391299	0.923355	1	7	steroid hormone receptor activity	MF
GO:0006275	0.3913	0.923354	1	7	regulation of DNA replication	BP
GO:0002694	0.391336	0.923339	1	7	regulation of leukocyte activation	BP
GO:0050865	0.391336	0.923339	1	7	regulation of cell activation	BP
GO:0051249	0.391336	0.923339	1	7	regulation of lymphocyte activation	BP
GO:0002443	0.392818	0.922695	1	7	leukocyte mediated immunity	BP
GO:0003730	0.393186	0.922534	1	7	mRNA 3'-UTR binding	MF
GO:0019867	0.393577	0.922364	1	7	outer membrane	CC
GO:0000079	0.393735	0.922294	1	7	regulation of cyclin-dependent protein serine/threonine kinase activity	BP
GO:1904029	0.393735	0.922294	1	7	regulation of cyclin-dependent protein kinase activity	BP
GO:0002478	0.393949	0.922201	1	7	antigen processing and presentation of exogenous peptide antigen	BP
GO:0019884	0.393949	0.922201	1	7	antigen processing and presentation of exogenous antigen	BP
GO:0044449	0.395167	0.921667	1	7	contractile fiber part	CC
GO:0045862	0.395427	0.85433	2	20	positive regulation of proteolysis	BP
GO:0001104	0.395608	0.921473	1	7	RNA polymerase II transcription cofactor activity	MF
GO:0045165	0.39619	0.921217	1	7	cell fate commitment	BP
GO:0060541	0.396497	0.921082	1	7	respiratory system development	BP
GO:0007519	0.396662	0.921008	1	7	skeletal muscle tissue development	BP
GO:0032507	0.397655	0.920569	1	7	maintenance of protein location in cell	BP
GO:0045185	0.397655	0.920569	1	7	maintenance of protein location	BP
GO:0051651	0.397655	0.920569	1	7	maintenance of location in cell	BP
GO:0046982	0.397723	0.852857	2	20	protein heterodimerization activity	MF
GO:0006323	0.398715	0.852219	2	20	DNA packaging	BP
GO:0023051	0.399666	0.740495	9	117	regulation of signaling	BP
GO:0042803	0.399993	0.851394	2	20	protein homodimerization activity	MF
GO:0080135	0.400027	0.791651	4	47	regulation of cellular response to stress	BP
GO:0044433	0.400851	0.850839	2	20	cytoplasmic vesicle part	CC
GO:0072331	0.400953	0.850773	2	20	signal transduction by p53 class mediator	BP
GO:0009059	0.402211	0.70996	22	305	macromolecule biosynthetic process	BP
GO:0051049	0.402671	0.773238	5	61	regulation of transport	BP
GO:0006338	0.403195	0.849318	2	20	chromatin remodeling	BP
GO:0015075	0.404431	0.848512	2	20	ion transmembrane transporter activity	MF
GO:0003690	0.404663	0.78807	4	47	double-stranded DNA binding	MF
GO:0016337	0.40531	0.847938	2	20	single organismal cell-cell adhesion	BP
GO:0010033	0.407495	0.728661	10	132	response to organic substance	BP
GO:0044432	0.411348	0.806437	3	34	endoplasmic reticulum part	CC
GO:0019941	0.411599	0.806251	3	34	modification-dependent protein catabolic process	BP
GO:0010941	0.412166	0.753163	6	76	regulation of cell death	BP
GO:0005215	0.414059	0.804424	3	34	transporter activity	MF
GO:0044249	0.415857	0.697625	24	336	cellular biosynthetic process	BP
GO:0071944	0.420083	0.717691	10	133	cell periphery	CC
GO:0051234	0.421812	0.700118	15	206	establishment of localization	BP
GO:0051128	0.4223	0.727243	8	105	regulation of cellular component organization	BP
GO:0018193	0.423162	0.756516	5	62	peptidyl-amino acid modification	BP
GO:0006333	0.424419	0.834734	2	21	chromatin assembly or disassembly	BP
GO:0072359	0.424543	0.796551	3	34	circulatory system development	BP
GO:0007568	0.424711	0.834534	2	21	aging	BP
GO:0048608	0.424783	0.834485	2	21	reproductive structure development	BP
GO:0061458	0.424783	0.834485	2	21	reproductive system development	BP
GO:0045597	0.425244	0.83417	2	21	positive regulation of cell differentiation	BP
GO:0002253	0.425555	0.833956	2	21	activation of immune response	BP
GO:0002757	0.425555	0.833956	2	21	immune response-activating signal transduction	BP
GO:0002764	0.425555	0.833956	2	21	immune response-regulating signaling pathway	BP
GO:0051098	0.426231	0.833494	2	21	regulation of binding	BP
GO:0009755	0.427036	0.832941	2	21	hormone-mediated signaling pathway	BP
GO:0043401	0.427036	0.832941	2	21	steroid hormone mediated signaling pathway	BP
GO:0004536	0.428131	0.904712	1	8	deoxyribonuclease activity	MF
GO:0044724	0.428299	0.904629	1	8	single-organism carbohydrate catabolic process	BP
GO:0065007	0.428442	0.6946	32	454	biological regulation	BP
GO:0008637	0.428687	0.904435	1	8	apoptotic mitochondrial changes	BP
GO:0042542	0.428752	0.904402	1	8	response to hydrogen peroxide	BP
GO:0009451	0.428879	0.904339	1	8	RNA modification	BP
GO:2001252	0.428991	0.904283	1	8	positive regulation of chromosome organization	BP
GO:2000116	0.429113	0.904222	1	8	regulation of cysteine-type endopeptidase activity	BP
GO:2000377	0.429626	0.903965	1	8	regulation of reactive oxygen species metabolic process	BP
GO:0009615	0.430164	0.903696	1	8	response to virus	BP
GO:0004519	0.430209	0.903673	1	8	endonuclease activity	MF
GO:0043632	0.43035	0.791908	3	35	modification-dependent macromolecule catabolic process	BP
GO:1901617	0.430391	0.903582	1	8	organic hydroxy compound biosynthetic process	BP
GO:0009100	0.430572	0.903491	1	8	glycoprotein metabolic process	BP
GO:0045177	0.43083	0.903361	1	8	apical part of cell	CC
GO:0006109	0.431139	0.903206	1	8	regulation of carbohydrate metabolic process	BP
GO:0071496	0.431628	0.90296	1	8	cellular response to external stimulus	BP
GO:1904062	0.431878	0.902834	1	8	regulation of cation transmembrane transport	BP
GO:0016779	0.432197	0.902673	1	8	nucleotidyltransferase activity	MF
GO:0032846	0.432211	0.902666	1	8	positive regulation of homeostatic process	BP
GO:0032845	0.432312	0.902615	1	8	negative regulation of homeostatic process	BP
GO:0007281	0.432336	0.902603	1	8	germ cell development	BP
GO:0000070	0.432434	0.902553	1	8	mitotic sister chromatid segregation	BP
GO:1901654	0.432694	0.902422	1	8	response to ketone	BP
GO:0016050	0.433229	0.902151	1	8	vesicle organization	BP
GO:0090002	0.433642	0.901942	1	8	establishment of protein localization to plasma membrane	BP
GO:0005887	0.433853	0.789217	3	35	integral component of plasma membrane	CC
GO:0031226	0.433853	0.789217	3	35	intrinsic component of plasma membrane	CC
GO:0004527	0.434002	0.901759	1	8	exonuclease activity	MF
GO:1903749	0.434384	0.901565	1	8	positive regulation of establishment of protein localization to mitochondrion	BP
GO:0002250	0.434726	0.901391	1	8	adaptive immune response	BP
GO:0030278	0.434971	0.901266	1	8	regulation of ossification	BP
GO:0019882	0.435031	0.901236	1	8	antigen processing and presentation	BP
GO:0048002	0.435031	0.901236	1	8	antigen processing and presentation of peptide antigen	BP
GO:0016569	0.43946	0.76011	4	49	chromatin modification	BP
GO:0007165	0.440085	0.683653	15	207	signal transduction	BP
GO:0007163	0.440699	0.898321	1	8	establishment or maintenance of cell polarity	BP
GO:0030010	0.440699	0.898321	1	8	establishment of cell polarity	BP
GO:0051254	0.441595	0.718276	7	92	positive regulation of RNA metabolic process	BP
GO:0004402	0.441745	0.897778	1	8	histone acetyltransferase activity	MF
GO:0061733	0.441745	0.897778	1	8	peptide-lysine-N-acetyltransferase activity	MF
GO:0044839	0.447281	0.818301	2	22	cell cycle G2/M phase transition	BP
GO:0005525	0.447602	0.818071	2	22	GTP binding	MF
GO:0019001	0.447602	0.818071	2	22	guanyl nucleotide binding	MF
GO:0032561	0.447602	0.818071	2	22	guanyl ribonucleotide binding	MF
GO:0043408	0.449137	0.816966	2	22	regulation of MAPK cascade	BP
GO:2000026	0.450029	0.751279	4	50	regulation of multicellular organismal development	BP
GO:0016772	0.451033	0.775568	3	36	transferase activity, transferring phosphorus-containing groups	MF
GO:0051603	0.451218	0.775421	3	36	proteolysis involved in cellular protein catabolic process	BP
GO:0051222	0.451222	0.81546	2	22	positive regulation of protein transport	BP
GO:0032268	0.453277	0.693468	9	122	regulation of cellular protein metabolic process	BP
GO:0009058	0.457013	0.660222	24	341	biosynthetic process	BP
GO:0031981	0.458817	0.659073	21	297	nuclear lumen	CC
GO:0042127	0.461651	0.741425	4	51	regulation of cell proliferation	BP
GO:0006325	0.464459	0.721317	5	65	chromatin organization	BP
GO:0032880	0.464996	0.738597	4	51	regulation of protein localization	BP
GO:0044877	0.465107	0.697412	7	94	macromolecular complex binding	MF
GO:0016052	0.46708	0.882536	1	9	carbohydrate catabolic process	BP
GO:0006091	0.467329	0.803182	2	23	generation of precursor metabolites and energy	BP
GO:0040011	0.467332	0.736614	4	51	locomotion	BP
GO:0051100	0.467659	0.882205	1	9	negative regulation of binding	BP
GO:2001022	0.468359	0.881805	1	9	positive regulation of response to DNA damage stimulus	BP
GO:0001664	0.469048	0.88141	1	9	G-protein coupled receptor binding	MF
GO:0002262	0.469052	0.881407	1	9	myeloid cell homeostasis	BP
GO:0021762	0.469054	0.881406	1	9	substantia nigra development	BP
GO:0048857	0.469054	0.881406	1	9	neural nucleus development	BP
GO:0006399	0.469334	0.881246	1	9	tRNA metabolic process	BP
GO:0008406	0.469461	0.881173	1	9	gonad development	BP
GO:0045137	0.469461	0.881173	1	9	development of primary sexual characteristics	BP
GO:0031406	0.469561	0.881115	1	9	carboxylic acid binding	MF
GO:0043168	0.469561	0.881115	1	9	anion binding	MF
GO:0071407	0.469587	0.760399	3	37	cellular response to organic cyclic compound	BP
GO:0044257	0.469781	0.76024	3	37	cellular protein catabolic process	BP
GO:0051604	0.469839	0.880955	1	9	protein maturation	BP
GO:0006694	0.469933	0.880901	1	9	steroid biosynthetic process	BP
GO:0007006	0.469979	0.880875	1	9	mitochondrial membrane organization	BP
GO:0000271	0.470083	0.880815	1	9	polysaccharide biosynthetic process	BP
GO:0005976	0.470083	0.880815	1	9	polysaccharide metabolic process	BP
GO:0006979	0.470124	0.801081	2	23	response to oxidative stress	BP
GO:0090287	0.470225	0.880733	1	9	regulation of cellular response to growth factor stimulus	BP
GO:0007062	0.470437	0.880611	1	9	sister chromatid cohesion	BP
GO:0010564	0.470821	0.759387	3	37	regulation of cell cycle process	BP
GO:0015833	0.470866	0.880364	1	9	peptide transport	BP
GO:0042886	0.470866	0.880364	1	9	amide transport	BP
GO:0007369	0.471234	0.880151	1	9	gastrulation	BP
GO:0022412	0.471412	0.880048	1	9	cellular process involved in reproduction in multicellular organism	BP
GO:0007338	0.471427	0.880039	1	9	single fertilization	BP
GO:0006818	0.471669	0.879899	1	9	hydrogen transport	BP
GO:0015992	0.471669	0.879899	1	9	proton transport	BP
GO:0003713	0.471778	0.758601	3	37	transcription coactivator activity	MF
GO:0019902	0.471968	0.879726	1	9	phosphatase binding	MF
GO:0001890	0.472244	0.879566	1	9	placenta development	BP
GO:0045087	0.472391	0.799368	2	23	innate immune response	BP
GO:0005802	0.472392	0.879481	1	9	trans-Golgi network	CC
GO:0098791	0.472392	0.879481	1	9	Golgi subcompartment	CC
GO:0032922	0.472442	0.879451	1	9	circadian regulation of gene expression	BP
GO:0010506	0.472525	0.879403	1	9	regulation of autophagy	BP
GO:0006977	0.472607	0.879356	1	9	DNA damage response, signal transduction by p53 class mediator resulting in cell cycle arrest	BP
GO:0010822	0.472897	0.879188	1	9	positive regulation of mitochondrion organization	BP
GO:0008168	0.473048	0.8791	1	9	methyltransferase activity	MF
GO:0008757	0.473048	0.8791	1	9	S-adenosylmethionine-dependent methyltransferase activity	MF
GO:0016741	0.473048	0.8791	1	9	transferase activity, transferring one-carbon groups	MF
GO:0007050	0.473373	0.798624	2	23	cell cycle arrest	BP
GO:1903747	0.473404	0.878892	1	9	regulation of establishment of protein localization to mitochondrion	BP
GO:0036294	0.473773	0.878678	1	9	cellular response to decreased oxygen levels	BP
GO:0071453	0.473773	0.878678	1	9	cellular response to oxygen levels	BP
GO:0071456	0.473773	0.878678	1	9	cellular response to hypoxia	BP
GO:0032940	0.473788	0.798308	2	23	secretion by cell	BP
GO:0051146	0.473895	0.878607	1	9	striated muscle cell differentiation	BP
GO:0072659	0.474427	0.878297	1	9	protein localization to plasma membrane	BP
GO:1990778	0.474427	0.878297	1	9	protein localization to cell periphery	BP
GO:0050778	0.474455	0.797802	2	23	positive regulation of immune response	BP
GO:0006820	0.474534	0.878234	1	9	anion transport	BP
GO:0051726	0.474698	0.712272	5	66	regulation of cell cycle	BP
GO:0051053	0.474915	0.878011	1	9	negative regulation of DNA metabolic process	BP
GO:0002683	0.474975	0.877976	1	9	negative regulation of immune system process	BP
GO:0070588	0.475138	0.877881	1	9	calcium ion transmembrane transport	BP
GO:0004672	0.475304	0.797155	2	23	protein kinase activity	MF
GO:0042110	0.475752	0.877522	1	9	T cell activation	BP
GO:0070486	0.475752	0.877522	1	9	leukocyte aggregation	BP
GO:0070489	0.475752	0.877522	1	9	T cell aggregation	BP
GO:0071593	0.475752	0.877522	1	9	lymphocyte aggregation	BP
GO:0051179	0.476643	0.646315	17	241	localization	BP
GO:0030098	0.477684	0.876386	1	9	lymphocyte differentiation	BP
GO:0005856	0.478616	0.685186	7	95	cytoskeleton	CC
GO:0009057	0.478927	0.684852	7	96	macromolecule catabolic process	BP
GO:0001501	0.479285	0.794109	2	23	skeletal system development	BP
GO:0097458	0.47929	0.726224	4	52	neuron part	CC
GO:0001076	0.479431	0.875354	1	9	transcription factor activity, RNA polymerase II transcription factor binding	MF
GO:0031974	0.480544	0.638245	23	329	membrane-enclosed lumen	CC
GO:0043233	0.480544	0.638245	23	329	organelle lumen	CC
GO:0070013	0.480544	0.638245	23	329	intracellular organelle lumen	CC
GO:0034212	0.48092	0.874469	1	9	peptide N-acetyltransferase activity	MF
GO:0044444	0.481862	0.63706	24	344	cytoplasmic part	CC
GO:0000975	0.48443	0.72176	4	52	regulatory region DNA binding	MF
GO:0001067	0.48443	0.72176	4	52	regulatory region nucleic acid binding	MF
GO:0044212	0.48443	0.72176	4	52	transcription regulatory region DNA binding	MF
GO:0016021	0.487424	0.677099	7	96	integral component of membrane	CC
GO:0031224	0.487424	0.677099	7	96	intrinsic component of membrane	CC
GO:0016020	0.489057	0.630368	22	315	membrane	CC
GO:0006351	0.48978	0.639907	14	198	transcription, DNA-templated	BP
GO:0005759	0.49057	0.784931	2	24	mitochondrial matrix	CC
GO:0044763	0.492647	0.636146	32	462	single-organism cellular process	BP
GO:0007276	0.493018	0.782999	2	24	gamete generation	BP
GO:0014070	0.493996	0.713235	4	53	response to organic cyclic compound	BP
GO:0016570	0.49407	0.739727	3	38	histone modification	BP
GO:0000165	0.497019	0.779821	2	24	MAPK cascade	BP
GO:0071383	0.498207	0.778873	2	24	cellular response to steroid hormone stimulus	BP
GO:1901990	0.498558	0.778592	2	24	regulation of mitotic cell cycle phase transition	BP
GO:0022857	0.498876	0.778338	2	24	transmembrane transporter activity	MF
GO:0022891	0.498876	0.778338	2	24	substrate-specific transmembrane transporter activity	MF
GO:0051093	0.500026	0.777416	2	24	negative regulation of developmental process	BP
GO:0030001	0.500136	0.777328	2	24	metal ion transport	BP
GO:0098602	0.501305	0.776389	2	24	single organism cell adhesion	BP
GO:0044451	0.502058	0.687584	5	68	nucleoplasm part	CC
GO:2000112	0.502959	0.625014	15	214	regulation of cellular macromolecule biosynthetic process	BP
GO:0052547	0.503615	0.859089	1	10	regulation of peptidase activity	BP
GO:0052548	0.503615	0.859089	1	10	regulation of endopeptidase activity	BP
GO:0006869	0.504253	0.858678	1	10	lipid transport	BP
GO:0010876	0.504253	0.858678	1	10	lipid localization	BP
GO:0034614	0.504561	0.858479	1	10	cellular response to reactive oxygen species	BP
GO:0031334	0.50492	0.858248	1	10	positive regulation of protein complex assembly	BP
GO:0045333	0.505452	0.857904	1	10	cellular respiration	BP
GO:0051246	0.506479	0.644255	9	127	regulation of protein metabolic process	BP
GO:0009889	0.506581	0.619554	16	229	regulation of biosynthetic process	BP
GO:0032434	0.506724	0.857079	1	10	regulation of proteasomal ubiquitin-dependent protein catabolic process	BP
GO:0043933	0.507266	0.633277	11	156	macromolecular complex subunit organization	BP
GO:0007346	0.507421	0.728008	3	39	regulation of mitotic cell cycle	BP
GO:0003727	0.507503	0.856573	1	10	single-stranded RNA binding	MF
GO:0032392	0.507514	0.856566	1	10	DNA geometric change	BP
GO:0072593	0.507556	0.856538	1	10	reactive oxygen species metabolic process	BP
GO:0032870	0.507843	0.72764	3	39	cellular response to hormone stimulus	BP
GO:0001077	0.508098	0.856185	1	10	transcriptional activator activity, RNA polymerase II core promoter proximal region sequence-specific binding	MF
GO:0030426	0.508924	0.855646	1	10	growth cone	CC
GO:0030427	0.508924	0.855646	1	10	site of polarized growth	CC
GO:0031984	0.50902	0.855583	1	10	organelle subcompartment	CC
GO:0071158	0.509266	0.855422	1	10	positive regulation of cell cycle arrest	BP
GO:0006816	0.510464	0.854637	1	10	calcium ion transport	BP
GO:0070838	0.510464	0.854637	1	10	divalent metal ion transport	BP
GO:0072511	0.510464	0.854637	1	10	divalent inorganic cation transport	BP
GO:0005737	0.510694	0.621814	33	479	cytoplasm	CC
GO:0001822	0.510757	0.854445	1	10	kidney development	BP
GO:0072001	0.510757	0.854445	1	10	renal system development	BP
GO:0030900	0.51139	0.854028	1	10	forebrain development	BP
GO:0048638	0.511408	0.854016	1	10	regulation of developmental growth	BP
GO:0090304	0.511864	0.608571	22	318	nucleic acid metabolic process	BP
GO:0016740	0.511888	0.664834	6	83	transferase activity	MF
GO:0051099	0.512147	0.853529	1	10	positive regulation of binding	BP
GO:0031571	0.512223	0.853479	1	10	mitotic G1 DNA damage checkpoint	BP
GO:0044783	0.512223	0.853479	1	10	G1 DNA damage checkpoint	BP
GO:0044819	0.512223	0.853479	1	10	mitotic G1/S transition checkpoint	BP
GO:0072395	0.512223	0.853479	1	10	signal transduction involved in cell cycle checkpoint	BP
GO:0072401	0.512223	0.853479	1	10	signal transduction involved in DNA integrity checkpoint	BP
GO:0072413	0.512223	0.853479	1	10	signal transduction involved in mitotic cell cycle checkpoint	BP
GO:0072422	0.512223	0.853479	1	10	signal transduction involved in DNA damage checkpoint	BP
GO:0072431	0.512223	0.853479	1	10	signal transduction involved in mitotic G1 DNA damage checkpoint	BP
GO:1902400	0.512223	0.853479	1	10	intracellular signal transduction involved in G1 DNA damage checkpoint	BP
GO:1902402	0.512223	0.853479	1	10	signal transduction involved in mitotic DNA damage checkpoint	BP
GO:1902403	0.512223	0.853479	1	10	signal transduction involved in mitotic DNA integrity checkpoint	BP
GO:0060255	0.512553	0.608274	21	303	regulation of macromolecule metabolic process	BP
GO:0044699	0.513607	0.625917	35	508	single-organism process	BP
GO:1901362	0.514497	0.608903	18	260	organic cyclic compound biosynthetic process	BP
GO:0071824	0.515285	0.764586	2	25	protein-DNA complex subunit organization	BP
GO:0019222	0.515504	0.605058	22	318	regulation of metabolic process	BP
GO:1902533	0.515673	0.764265	2	25	positive regulation of intracellular signal transduction	BP
GO:0008080	0.516388	0.850712	1	10	N-acetyltransferase activity	MF
GO:0016410	0.516388	0.850712	1	10	N-acyltransferase activity	MF
GO:0097659	0.51716	0.613717	14	201	nucleic acid-templated transcription	BP
GO:0036477	0.517208	0.762991	2	25	somatodendritic compartment	CC
GO:0016491	0.517254	0.762953	2	25	oxidoreductase activity	MF
GO:0005789	0.517321	0.762897	2	25	endoplasmic reticulum membrane	CC
GO:0042175	0.517321	0.762897	2	25	nuclear outer membrane-endoplasmic reticulum membrane network	CC
GO:0016788	0.51799	0.762341	2	25	hydrolase activity, acting on ester bonds	MF
GO:0008284	0.518112	0.762239	2	25	positive regulation of cell proliferation	BP
GO:0007052	0.518119	0.849553	1	10	mitotic spindle organization	BP
GO:0005774	0.518827	0.761643	2	25	vacuolar membrane	CC
GO:1903829	0.51903	0.761474	2	25	positive regulation of cellular protein localization	BP
GO:0098660	0.52206	0.758938	2	25	inorganic ion transmembrane transport	BP
GO:0015629	0.523518	0.757713	2	25	actin cytoskeleton	CC
GO:0043228	0.525156	0.598556	18	261	non-membrane-bounded organelle	CC
GO:0043232	0.525156	0.598556	18	261	intracellular non-membrane-bounded organelle	CC
GO:0098588	0.526122	0.683938	4	55	bounding membrane of organelle	CC
GO:0000976	0.527303	0.710187	3	40	transcription regulatory region sequence-specific DNA binding	MF
GO:1990837	0.527303	0.710187	3	40	sequence-specific double-stranded DNA binding	MF
GO:0071495	0.530619	0.660898	5	70	cellular response to endogenous stimulus	BP
GO:0043231	0.530812	0.609632	35	510	intracellular membrane-bounded organelle	CC
GO:0010035	0.534708	0.747802	2	26	response to inorganic substance	BP
GO:0098796	0.535827	0.746837	2	26	membrane protein complex	CC
GO:0034097	0.536377	0.746362	2	26	response to cytokine	BP
GO:2001235	0.536468	0.835605	1	11	positive regulation of apoptotic signaling pathway	BP
GO:0006403	0.537746	0.745177	2	26	RNA localization	BP
GO:0010638	0.537841	0.745095	2	26	positive regulation of organelle organization	BP
GO:0071356	0.539018	0.833778	1	11	cellular response to tumor necrosis factor	BP
GO:1901615	0.539087	0.833729	1	11	organic hydroxy compound metabolic process	BP
GO:0030901	0.539115	0.833709	1	11	midbrain development	BP
GO:0009056	0.539568	0.619179	8	116	catabolic process	BP
GO:2001243	0.539605	0.833356	1	11	negative regulation of intrinsic apoptotic signaling pathway	BP
GO:0043005	0.53973	0.698682	3	41	neuron projection	CC
GO:0048872	0.539933	0.833119	1	11	homeostasis of number of cells	BP
GO:1900182	0.540247	0.832893	1	11	positive regulation of protein localization to nucleus	BP
GO:0090092	0.540946	0.832388	1	11	regulation of transmembrane receptor protein serine/threonine kinase signaling pathway	BP
GO:0006282	0.540982	0.832362	1	11	regulation of DNA repair	BP
GO:0042787	0.541407	0.832054	1	11	protein ubiquitination involved in ubiquitin-dependent protein catabolic process	BP
GO:0002682	0.541558	0.697	3	41	regulation of immune system process	BP
GO:0005788	0.541945	0.831664	1	11	endoplasmic reticulum lumen	CC
GO:0030031	0.542439	0.831306	1	11	cell projection assembly	BP
GO:0034765	0.542475	0.83128	1	11	regulation of ion transmembrane transport	BP
GO:0051091	0.542508	0.831256	1	11	positive regulation of sequence-specific DNA binding transcription factor activity	BP
GO:0071156	0.542532	0.831238	1	11	regulation of cell cycle arrest	BP
GO:0023014	0.542598	0.740952	2	26	signal transduction by protein phosphorylation	BP
GO:0007417	0.542629	0.696012	3	41	central nervous system development	BP
GO:0016773	0.542663	0.740895	2	26	phosphotransferase activity, alcohol group as acceptor	MF
GO:0030155	0.54309	0.830832	1	11	regulation of cell adhesion	BP
GO:0003684	0.543159	0.830782	1	11	damaged DNA binding	MF
GO:0030139	0.543312	0.830671	1	11	endocytic vesicle	CC
GO:0010959	0.543588	0.83047	1	11	regulation of metal ion transport	BP
GO:0000723	0.543639	0.830433	1	11	telomere maintenance	BP
GO:0050789	0.544266	0.582589	30	438	regulation of biological process	BP
GO:0043393	0.54427	0.829972	1	11	regulation of protein binding	BP
GO:0043565	0.544342	0.666749	4	56	sequence-specific DNA binding	MF
GO:0017148	0.544429	0.829856	1	11	negative regulation of translation	BP
GO:0044057	0.544665	0.829684	1	11	regulation of system process	BP
GO:0001655	0.545248	0.829257	1	11	urogenital system development	BP
GO:0070603	0.545849	0.828817	1	11	SWI/SNF superfamily-type complex	CC
GO:0034654	0.545968	0.579453	17	249	nucleobase-containing compound biosynthetic process	BP
GO:0001046	0.546336	0.828459	1	11	core promoter sequence-specific DNA binding	MF
GO:0007009	0.54637	0.828434	1	11	plasma membrane organization	BP
GO:2000134	0.546484	0.82835	1	11	negative regulation of G1/S transition of mitotic cell cycle	BP
GO:0060348	0.546726	0.828172	1	11	bone development	BP
GO:0019827	0.547325	0.827731	1	11	stem cell population maintenance	BP
GO:0098727	0.547325	0.827731	1	11	maintenance of cell number	BP
GO:0001525	0.548669	0.826739	1	11	angiogenesis	BP
GO:0044265	0.548835	0.629323	6	87	cellular macromolecule catabolic process	BP
GO:1901576	0.553708	0.567465	23	338	organic substance biosynthetic process	BP
GO:0043066	0.554457	0.684791	3	42	negative regulation of apoptotic process	BP
GO:0043069	0.554457	0.684791	3	42	negative regulation of programmed cell death	BP
GO:0006508	0.55504	0.656402	4	57	proteolysis	BP
GO:0019219	0.555892	0.573247	15	220	regulation of nucleobase-containing compound metabolic process	BP
GO:0006355	0.558043	0.579666	12	176	regulation of transcription, DNA-templated	BP
GO:0044710	0.558296	0.588111	10	147	single-organism metabolic process	BP
GO:1903047	0.558367	0.634038	5	72	mitotic cell cycle process	BP
GO:0030522	0.561084	0.724101	2	27	intracellular receptor signaling pathway	BP
GO:0046914	0.56136	0.650289	4	57	transition metal ion binding	MF
GO:0051240	0.561684	0.677949	3	42	positive regulation of multicellular organismal process	BP
GO:1901987	0.563152	0.722218	2	27	regulation of cell cycle phase transition	BP
GO:0097367	0.563544	0.595492	8	117	carbohydrate derivative binding	MF
GO:0010556	0.564946	0.564165	15	221	regulation of macromolecule biosynthetic process	BP
GO:0007154	0.565975	0.56313	15	221	cell communication	BP
GO:0044428	0.567814	0.553801	21	310	nuclear part	CC
GO:0044262	0.568959	0.81009	1	12	cellular carbohydrate metabolic process	BP
GO:1903052	0.569458	0.809697	1	12	positive regulation of proteolysis involved in cellular protein catabolic process	BP
GO:0005996	0.56953	0.80964	1	12	monosaccharide metabolic process	BP
GO:0006006	0.56953	0.80964	1	12	glucose metabolic process	BP
GO:0019318	0.56953	0.80964	1	12	hexose metabolic process	BP
GO:0042493	0.569668	0.809531	1	12	response to drug	BP
GO:0007005	0.570025	0.669763	3	43	mitochondrion organization	BP
GO:0019216	0.570039	0.809238	1	12	regulation of lipid metabolic process	BP
GO:0031667	0.570445	0.808917	1	12	response to nutrient levels	BP
GO:0033044	0.570799	0.808636	1	12	regulation of chromosome organization	BP
GO:0043410	0.571157	0.808352	1	12	positive regulation of MAPK cascade	BP
GO:0043169	0.57148	0.580564	9	133	cation binding	MF
GO:0046872	0.57148	0.580564	9	133	metal ion binding	MF
GO:0019438	0.571627	0.553757	17	252	aromatic compound biosynthetic process	BP
GO:0018130	0.571701	0.553682	17	252	heterocycle biosynthetic process	BP
GO:0034762	0.573449	0.806527	1	12	regulation of transmembrane transport	BP
GO:0007126	0.573475	0.806507	1	12	meiotic nuclear division	BP
GO:0044459	0.573614	0.638162	4	58	plasma membrane part	CC
GO:0042752	0.573769	0.806271	1	12	regulation of circadian rhythm	BP
GO:1901796	0.574088	0.806016	1	12	regulation of signal transduction by p53 class mediator	BP
GO:0006469	0.574233	0.8059	1	12	negative regulation of protein kinase activity	BP
GO:0023052	0.574501	0.554508	15	222	signaling	BP
GO:0044700	0.574501	0.554508	15	222	single organism signaling	BP
GO:0030163	0.574759	0.665176	3	43	protein catabolic process	BP
GO:0005765	0.574912	0.805356	1	12	lysosomal membrane	CC
GO:0098852	0.574912	0.805356	1	12	lytic vacuole membrane	CC
GO:0030198	0.575001	0.805285	1	12	extracellular matrix organization	BP
GO:0043062	0.575001	0.805285	1	12	extracellular structure organization	BP
GO:0016874	0.575046	0.805248	1	12	ligase activity	MF
GO:0007548	0.5751	0.805205	1	12	sex differentiation	BP
GO:0046822	0.575179	0.805142	1	12	regulation of nucleocytoplasmic transport	BP
GO:0034249	0.575328	0.805022	1	12	negative regulation of cellular amide metabolic process	BP
GO:0005516	0.576288	0.80425	1	12	calmodulin binding	MF
GO:2001233	0.576367	0.709648	2	28	regulation of apoptotic signaling pathway	BP
GO:0000209	0.576442	0.804126	1	12	protein polyubiquitination	BP
GO:1902807	0.577659	0.803144	1	12	negative regulation of cell cycle G1/S phase transition	BP
GO:0048193	0.577757	0.803065	1	12	Golgi vesicle transport	BP
GO:0051301	0.580891	0.705392	2	28	cell division	BP
GO:0014706	0.580906	0.800506	1	12	striated muscle tissue development	BP
GO:0060537	0.580906	0.800506	1	12	muscle tissue development	BP
GO:0044087	0.58121	0.70509	2	28	regulation of cellular component biogenesis	BP
GO:0031647	0.581509	0.704808	2	28	regulation of protein stability	BP
GO:0044437	0.581658	0.704667	2	28	vacuolar part	CC
GO:0045184	0.581671	0.577108	8	120	establishment of protein localization	BP
GO:0016407	0.581802	0.799774	1	12	acetyltransferase activity	MF
GO:0005667	0.582115	0.704234	2	28	transcription factor complex	CC
GO:0016301	0.583266	0.703143	2	28	kinase activity	MF
GO:0098687	0.583389	0.703026	2	28	chromosomal region	CC
GO:0005874	0.587188	0.699405	2	28	microtubule	CC
GO:0060548	0.587796	0.652177	3	44	negative regulation of cell death	BP
GO:0006915	0.589735	0.58831	6	90	apoptotic process	BP
GO:0071822	0.592448	0.585533	6	90	protein complex subunit organization	BP
GO:0044248	0.594003	0.573025	7	106	cellular catabolic process	BP
GO:0044085	0.594798	0.546244	11	166	cellular component biogenesis	BP
GO:1903506	0.594893	0.542188	12	180	regulation of nucleic acid-templated transcription	BP
GO:1901363	0.595799	0.526018	26	386	heterocyclic compound binding	MF
GO:0005694	0.597883	0.594138	5	75	chromosome	CC
GO:1903364	0.599186	0.784087	1	13	positive regulation of cellular protein catabolic process	BP
GO:0080090	0.599635	0.521912	20	299	regulation of primary metabolic process	BP
GO:0006334	0.599906	0.783464	1	13	nucleosome assembly	BP
GO:0009991	0.600351	0.783079	1	13	response to extracellular stimulus	BP
GO:0070848	0.600455	0.686195	2	29	response to growth factor	BP
GO:0071363	0.600455	0.686195	2	29	cellular response to growth factor stimulus	BP
GO:0006468	0.601064	0.61027	4	60	protein phosphorylation	BP
GO:0016829	0.60116	0.782377	1	13	lyase activity	MF
GO:0012501	0.601409	0.576236	6	91	programmed cell death	BP
GO:0004871	0.60159	0.685079	2	29	signal transducer activity	MF
GO:2000027	0.602691	0.781044	1	13	regulation of organ morphogenesis	BP
GO:0050776	0.602845	0.683841	2	29	regulation of immune response	BP
GO:0001654	0.603509	0.780331	1	13	eye development	BP
GO:2001141	0.603743	0.533003	12	181	regulation of RNA biosynthetic process	BP
GO:0060627	0.603795	0.78008	1	13	regulation of vesicle-mediated transport	BP
GO:0044456	0.603801	0.780075	1	13	synapse part	CC
GO:0097159	0.603814	0.517774	26	387	organic cyclic compound binding	MF
GO:1900180	0.60408	0.779831	1	13	regulation of protein localization to nucleus	BP
GO:0009411	0.604143	0.779775	1	13	response to UV	BP
GO:0061136	0.604497	0.779466	1	13	regulation of proteasomal protein catabolic process	BP
GO:0006446	0.604952	0.779066	1	13	regulation of translational initiation	BP
GO:0006366	0.60497	0.553083	8	121	transcription from RNA polymerase II promoter	BP
GO:0035258	0.604994	0.779029	1	13	steroid hormone receptor binding	MF
GO:0032200	0.605477	0.778605	1	13	telomere organization	BP
GO:0048568	0.606	0.778145	1	13	embryonic organ development	BP
GO:0098805	0.606051	0.633595	3	45	whole membrane	CC
GO:0016043	0.60662	0.51413	21	315	cellular component organization	BP
GO:0003008	0.607186	0.632433	3	45	system process	BP
GO:0002521	0.610917	0.773785	1	13	leukocyte differentiation	BP
GO:0043234	0.612455	0.513405	16	241	protein complex	CC
GO:0031326	0.61642	0.511219	15	227	regulation of cellular biosynthetic process	BP
GO:0009888	0.617775	0.59279	4	61	tissue development	BP
GO:0030162	0.618343	0.66797	2	30	regulation of proteolysis	BP
GO:0043167	0.621159	0.529076	9	138	ion binding	MF
GO:0007167	0.621266	0.664985	2	30	enzyme linked receptor protein signaling pathway	BP
GO:0000278	0.622	0.568786	5	77	mitotic cell cycle	BP
GO:0050793	0.622537	0.568216	5	77	regulation of developmental process	BP
GO:0044772	0.623068	0.615769	3	46	mitotic cell cycle phase transition	BP
GO:0008219	0.624165	0.552223	6	93	cell death	BP
GO:0016051	0.627719	0.757392	1	14	carbohydrate biosynthetic process	BP
GO:0031072	0.628091	0.757043	1	14	heat shock protein binding	MF
GO:0070997	0.628833	0.756344	1	14	neuron death	BP
GO:0044089	0.629474	0.75574	1	14	positive regulation of cellular component biogenesis	BP
GO:0043902	0.629558	0.75566	1	14	positive regulation of multi-organism process	BP
GO:0033673	0.630381	0.754881	1	14	negative regulation of kinase activity	BP
GO:0002237	0.63042	0.754845	1	14	response to molecule of bacterial origin	BP
GO:0032496	0.63042	0.754845	1	14	response to lipopolysaccharide	BP
GO:0007178	0.632321	0.75304	1	14	transmembrane receptor protein serine/threonine kinase signaling pathway	BP
GO:0030518	0.632475	0.752893	1	14	intracellular steroid hormone receptor signaling pathway	BP
GO:0044237	0.632561	0.497521	32	478	cellular metabolic process	BP
GO:0042692	0.63284	0.752545	1	14	muscle cell differentiation	BP
GO:2000045	0.63615	0.749375	1	14	regulation of G1/S transition of mitotic cell cycle	BP
GO:0044267	0.636518	0.487957	16	245	cellular protein metabolic process	BP
GO:0016747	0.637196	0.748366	1	14	transferase activity, transferring acyl groups other than amino-acyl groups	MF
GO:0016607	0.637978	0.64726	2	31	nuclear speck	CC
GO:0001932	0.639088	0.598531	3	47	regulation of protein phosphorylation	BP
GO:0051223	0.640879	0.644179	2	31	regulation of protein transport	BP
GO:0050794	0.644658	0.47697	28	421	regulation of cellular process	BP
GO:0001883	0.65017	0.513215	7	110	purine nucleoside binding	MF
GO:0032549	0.65017	0.513215	7	110	ribonucleoside binding	MF
GO:0032550	0.65017	0.513215	7	110	purine ribonucleoside binding	MF
GO:0035639	0.65017	0.513215	7	110	purine ribonucleoside triphosphate binding	MF
GO:0032774	0.651507	0.473781	15	232	RNA biosynthetic process	BP
GO:0007067	0.653951	0.629763	2	32	mitotic nuclear division	BP
GO:0000819	0.654429	0.73036	1	15	sister chromatid segregation	BP
GO:0071705	0.655415	0.628161	2	32	nitrogen compound transport	BP
GO:0070585	0.655815	0.728948	1	15	protein localization to mitochondrion	BP
GO:0072655	0.655815	0.728948	1	15	establishment of protein localization to mitochondrion	BP
GO:0008610	0.65586	0.728902	1	15	lipid biosynthetic process	BP
GO:0050878	0.655888	0.728873	1	15	regulation of body fluid levels	BP
GO:0006367	0.656554	0.728192	1	15	transcription initiation from RNA polymerase II promoter	BP
GO:0043269	0.656667	0.728077	1	15	regulation of ion transport	BP
GO:0007420	0.657408	0.62597	2	32	brain development	BP
GO:0000323	0.657564	0.727158	1	15	lytic vacuole	CC
GO:0005764	0.657564	0.727158	1	15	lysosome	CC
GO:0071375	0.658131	0.726576	1	15	cellular response to peptide hormone stimulus	BP
GO:1901653	0.658131	0.726576	1	15	cellular response to peptide	BP
GO:0000982	0.658303	0.7264	1	15	transcription factor activity, RNA polymerase II core promoter proximal region sequence-specific binding	MF
GO:0001228	0.658973	0.72571	1	15	transcriptional activator activity, RNA polymerase II transcription regulatory region sequence-specific binding	MF
GO:0043170	0.659385	0.462636	29	438	macromolecule metabolic process	BP
GO:0044430	0.659989	0.527263	5	80	cytoskeletal part	CC
GO:0032553	0.66027	0.502047	7	111	ribonucleotide binding	MF
GO:0032555	0.66027	0.502047	7	111	purine ribonucleotide binding	MF
GO:0001882	0.660399	0.501904	7	111	nucleoside binding	MF
GO:0001047	0.660432	0.724204	1	15	core promoter binding	MF
GO:0044429	0.660712	0.574444	3	49	mitochondrial part	CC
GO:0016746	0.662613	0.721941	1	15	transferase activity, transferring acyl groups	MF
GO:0044260	0.663002	0.457284	28	424	cellular macromolecule metabolic process	BP
GO:0033043	0.663784	0.571	3	49	regulation of organelle organization	BP
GO:1901575	0.667404	0.494027	7	113	organic substance catabolic process	BP
GO:0051704	0.667821	0.478305	9	144	multi-organism process	BP
GO:0009725	0.668566	0.565603	3	49	response to hormone	BP
GO:0090150	0.668729	0.565262	3	50	establishment of protein localization to membrane	BP
GO:0005740	0.668958	0.612807	2	33	mitochondrial envelope	CC
GO:0044271	0.671575	0.446138	19	294	cellular nitrogen compound biosynthetic process	BP
GO:1901360	0.674069	0.441898	23	353	organic cyclic compound metabolic process	BP
GO:0022603	0.674885	0.606087	2	33	regulation of anatomical structure morphogenesis	BP
GO:0060322	0.675312	0.605599	2	33	head development	BP
GO:0019538	0.67583	0.445264	16	250	protein metabolic process	BP
GO:0034220	0.676305	0.604466	2	33	ion transmembrane transport	BP
GO:0032501	0.676665	0.444349	16	249	multicellular organismal process	BP
GO:2001234	0.678003	0.704682	1	16	negative regulation of apoptotic signaling pathway	BP
GO:2001020	0.678465	0.704178	1	16	regulation of response to DNA damage stimulus	BP
GO:0045596	0.679522	0.703023	1	16	negative regulation of cell differentiation	BP
GO:0051090	0.679742	0.702782	1	16	regulation of sequence-specific DNA binding transcription factor activity	BP
GO:0017076	0.67989	0.479983	7	113	purine nucleotide binding	MF
GO:0044770	0.680665	0.551599	3	50	cell cycle phase transition	BP
GO:0010008	0.68075	0.701676	1	16	endosome membrane	CC
GO:0032388	0.680869	0.701545	1	16	positive regulation of intracellular transport	BP
GO:0002252	0.681615	0.700724	1	16	immune effector process	BP
GO:0009266	0.681629	0.700709	1	16	response to temperature stimulus	BP
GO:0006928	0.683126	0.520233	4	66	movement of cell or subcellular component	BP
GO:0000122	0.683136	0.548737	3	50	negative regulation of transcription from RNA polymerase II promoter	BP
GO:0004842	0.684647	0.697371	1	16	ubiquitin-protein transferase activity	MF
GO:0019787	0.684647	0.697371	1	16	ubiquitin-like protein transferase activity	MF
GO:0032991	0.685245	0.42987	21	325	macromolecular complex	CC
GO:0008270	0.685373	0.546135	3	50	zinc ion binding	MF
GO:0030424	0.685541	0.696376	1	16	axon	CC
GO:0044427	0.692182	0.509603	4	67	chromosomal part	CC
GO:0051171	0.696349	0.422395	16	252	regulation of nitrogen compound metabolic process	BP
GO:0072657	0.696596	0.532632	3	52	protein localization to membrane	BP
GO:0005730	0.696931	0.484806	5	84	nucleolus	CC
GO:0045732	0.698556	0.680785	1	17	positive regulation of protein catabolic process	BP
GO:2001242	0.698718	0.680596	1	17	regulation of intrinsic apoptotic signaling pathway	BP
GO:0071840	0.698818	0.414756	21	327	cellular component organization or biogenesis	BP
GO:0000151	0.699694	0.679464	1	17	ubiquitin ligase complex	CC
GO:0098813	0.700512	0.678511	1	17	nuclear chromosome segregation	BP
GO:0044283	0.700628	0.678376	1	17	small molecule biosynthetic process	BP
GO:0006405	0.700657	0.678342	1	17	RNA export from nucleus	BP
GO:0006139	0.701342	0.411694	22	342	nucleobase-containing compound metabolic process	BP
GO:0009719	0.701373	0.479594	5	84	response to endogenous stimulus	BP
GO:1901137	0.701694	0.677132	1	17	carbohydrate derivative biosynthetic process	BP
GO:0044440	0.702676	0.675982	1	17	endosomal part	CC
GO:0035257	0.703693	0.674788	1	17	nuclear hormone receptor binding	MF
GO:0051427	0.703693	0.674788	1	17	hormone receptor binding	MF
GO:0015631	0.703991	0.674437	1	17	tubulin binding	MF
GO:0051020	0.704384	0.673974	1	17	GTPase binding	MF
GO:1902806	0.706283	0.671731	1	17	regulation of cell cycle G1/S phase transition	BP
GO:1903827	0.70795	0.566506	2	35	regulation of cellular protein localization	BP
GO:0046483	0.708429	0.40372	22	343	heterocycle metabolic process	BP
GO:0033036	0.709465	0.425511	10	164	macromolecule localization	BP
GO:0034655	0.710797	0.515419	3	53	nucleobase-containing compound catabolic process	BP
GO:0044270	0.710797	0.515419	3	53	cellular nitrogen compound catabolic process	BP
GO:0046700	0.710797	0.515419	3	53	heterocycle catabolic process	BP
GO:0006725	0.71546	0.39576	22	344	cellular aromatic compound metabolic process	BP
GO:0042325	0.719799	0.50438	3	53	regulation of phosphorylation	BP
GO:0043229	0.720764	0.416565	36	544	intracellular organelle	CC
GO:0034599	0.72155	0.652465	1	18	cellular response to oxidative stress	BP
GO:0071396	0.722014	0.548819	2	36	cellular response to lipid	BP
GO:0006839	0.722633	0.651119	1	18	mitochondrial transport	BP
GO:1903050	0.722694	0.651043	1	18	regulation of proteolysis involved in cellular protein catabolic process	BP
GO:0044463	0.72295	0.547641	2	36	cell projection part	CC
GO:0030030	0.722952	0.547638	2	36	cell projection organization	BP
GO:0038023	0.723045	0.650605	1	18	signaling receptor activity	MF
GO:0007423	0.723184	0.650432	1	18	sensory organ development	BP
GO:0019439	0.723315	0.499883	3	54	aromatic compound catabolic process	BP
GO:0000781	0.724045	0.649358	1	18	chromosome, telomeric region	CC
GO:0000978	0.724281	0.649062	1	18	RNA polymerase II core promoter proximal region sequence-specific DNA binding	MF
GO:0000139	0.724814	0.648395	1	18	Golgi membrane	CC
GO:0008135	0.725115	0.648018	1	18	translation factor activity, RNA binding	MF
GO:0060249	0.725127	0.648003	1	18	anatomical structure homeostasis	BP
GO:0008324	0.725592	0.647419	1	18	cation transmembrane transporter activity	MF
GO:0045321	0.72811	0.644244	1	18	leukocyte activation	BP
GO:0046649	0.72811	0.644244	1	18	lymphocyte activation	BP
GO:0042995	0.728911	0.465119	4	70	cell projection	CC
GO:0005102	0.730494	0.4909	3	54	receptor binding	MF
GO:0022402	0.731679	0.429486	6	103	cell cycle process	BP
GO:0044425	0.733445	0.409091	8	135	membrane part	CC
GO:0097190	0.733601	0.533816	2	37	apoptotic signaling pathway	BP
GO:0022625	0.734038	0.635978	1	19	cytosolic large ribosomal subunit	CC
GO:0022411	0.735078	0.53191	2	37	cellular component disassembly	BP
GO:0016604	0.735133	0.531839	2	37	nuclear body	CC
GO:1901361	0.735314	0.484671	3	55	organic cyclic compound catabolic process	BP
GO:0099080	0.739893	0.525654	2	37	supramolecular complex	CC
GO:0099081	0.739893	0.525654	2	37	supramolecular polymer	CC
GO:0099512	0.739893	0.525654	2	37	supramolecular fiber	CC
GO:0099513	0.739893	0.525654	2	37	polymeric cytoskeletal fiber	CC
GO:0007059	0.740243	0.627903	1	19	chromosome segregation	BP
GO:1902532	0.740603	0.62743	1	19	negative regulation of intracellular signal transduction	BP
GO:0034728	0.740768	0.627213	1	19	nucleosome organization	BP
GO:0006914	0.740907	0.62703	1	19	autophagy	BP
GO:0090068	0.740947	0.626977	1	19	positive regulation of cell cycle process	BP
GO:0050657	0.741956	0.625647	1	19	nucleic acid transport	BP
GO:0050658	0.741956	0.625647	1	19	RNA transport	BP
GO:0051236	0.741956	0.625647	1	19	establishment of RNA localization	BP
GO:1903362	0.742019	0.625564	1	19	regulation of cellular protein catabolic process	BP
GO:0006352	0.74239	0.625074	1	19	DNA-templated transcription, initiation	BP
GO:0030425	0.742718	0.62464	1	19	dendrite	CC
GO:0005819	0.743013	0.62425	1	19	spindle	CC
GO:0003676	0.74315	0.364509	20	318	nucleic acid binding	MF
GO:0044255	0.743453	0.623667	1	19	cellular lipid metabolic process	BP
GO:0043487	0.744014	0.622921	1	19	regulation of RNA stability	BP
GO:0043488	0.744014	0.622921	1	19	regulation of mRNA stability	BP
GO:0015672	0.744083	0.62283	1	19	monovalent inorganic cation transport	BP
GO:0007623	0.744325	0.622509	1	19	circadian rhythm	BP
GO:0048589	0.745119	0.621451	1	19	developmental growth	BP
GO:0005615	0.745764	0.517695	2	38	extracellular space	CC
GO:0010467	0.745784	0.36143	20	319	gene expression	BP
GO:0006417	0.748348	0.514267	2	38	regulation of translation	BP
GO:0007049	0.749653	0.397267	7	121	cell cycle	BP
GO:0071702	0.750217	0.388691	8	138	organic substance transport	BP
GO:0051252	0.750386	0.369285	12	199	regulation of RNA metabolic process	BP
GO:0007507	0.751599	0.612729	1	19	heart development	BP
GO:0044446	0.752076	0.358434	29	450	intracellular organelle part	CC
GO:0015934	0.752225	0.611226	1	20	large ribosomal subunit	CC
GO:0043227	0.753945	0.377893	36	548	membrane-bounded organelle	CC
GO:0034641	0.755285	0.349976	24	379	cellular nitrogen compound metabolic process	BP
GO:0044723	0.757622	0.603809	1	20	single-organism carbohydrate metabolic process	BP
GO:0051348	0.758696	0.602317	1	20	negative regulation of transferase activity	BP
GO:0043900	0.759055	0.601818	1	20	regulation of multi-organism process	BP
GO:0071417	0.761851	0.59791	1	20	cellular response to organonitrogen compound	BP
GO:0043434	0.762138	0.597506	1	20	response to peptide hormone	BP
GO:1901652	0.762138	0.597506	1	20	response to peptide	BP
GO:0043414	0.762187	0.597437	1	20	macromolecule methylation	BP
GO:0010256	0.762326	0.597243	1	20	endomembrane system organization	BP
GO:0000987	0.762662	0.596769	1	20	core promoter proximal region sequence-specific DNA binding	MF
GO:0001159	0.762662	0.596769	1	20	core promoter proximal region DNA binding	MF
GO:0001933	0.763066	0.5962	1	20	negative regulation of protein phosphorylation	BP
GO:0045202	0.763262	0.595925	1	20	synapse	CC
GO:0044445	0.764409	0.492067	2	40	cytosolic part	CC
GO:0001503	0.764561	0.594089	1	20	ossification	BP
GO:0008104	0.767754	0.366948	8	140	protein localization	BP
GO:0000280	0.77242	0.480925	2	40	nuclear division	BP
GO:0048285	0.77242	0.480925	2	40	organelle fission	BP
GO:0044422	0.772662	0.334002	29	453	organelle part	CC
GO:0005524	0.774093	0.389036	5	91	ATP binding	MF
GO:0016310	0.774911	0.405645	4	75	phosphorylation	BP
GO:0048471	0.775236	0.476961	2	40	perinuclear region of cytoplasm	CC
GO:0015031	0.775414	0.374479	6	109	protein transport	BP
GO:0000785	0.776056	0.475802	2	40	chromatin	CC
GO:0015931	0.776395	0.57641	1	21	nucleobase-containing compound transport	BP
GO:0008152	0.777182	0.334769	32	496	metabolic process	BP
GO:0048598	0.778039	0.573986	1	21	embryonic morphogenesis	BP
GO:0035295	0.778284	0.573625	1	21	tube development	BP
GO:0071900	0.778688	0.573027	1	21	regulation of protein serine/threonine kinase activity	BP
GO:0044431	0.778712	0.572992	1	21	Golgi apparatus part	CC
GO:0032259	0.778801	0.57286	1	21	methylation	BP
GO:0032386	0.77916	0.572328	1	21	regulation of intracellular transport	BP
GO:0042326	0.779325	0.572083	1	21	negative regulation of phosphorylation	BP
GO:0032559	0.782677	0.377693	5	92	adenyl ribonucleotide binding	MF
GO:0051338	0.785237	0.462463	2	41	regulation of transferase activity	BP
GO:0034248	0.785815	0.461626	2	41	regulation of cellular amide metabolic process	BP
GO:0019899	0.78777	0.348929	7	126	enzyme binding	MF
GO:0016023	0.788222	0.458135	2	41	cytoplasmic, membrane-bounded vesicle	CC
GO:0098609	0.788755	0.412891	3	59	cell-cell adhesion	BP
GO:0060429	0.789599	0.456127	2	41	epithelium development	BP
GO:0044707	0.789717	0.316049	14	235	single-multicellular organism process	BP
GO:1901699	0.793538	0.54994	1	22	cellular response to nitrogen compound	BP
GO:0002376	0.794437	0.379041	4	77	immune system process	BP
GO:0048511	0.795388	0.547057	1	22	rhythmic process	BP
GO:1902578	0.79805	0.335444	7	128	single-organism localization	BP
GO:0030554	0.799049	0.355635	5	94	adenyl nucleotide binding	MF
GO:0005840	0.799699	0.440813	2	43	ribosome	CC
GO:0005794	0.800086	0.440426	2	42	Golgi apparatus	CC
GO:0031410	0.800087	0.440425	2	42	cytoplasmic vesicle	CC
GO:0097708	0.800087	0.440425	2	42	intracellular vesicle	CC
GO:0071345	0.805755	0.530049	1	23	cellular response to cytokine stimulus	BP
GO:0042176	0.806446	0.528931	1	23	regulation of protein catabolic process	BP
GO:0050821	0.80651	0.528826	1	23	protein stabilization	BP
GO:0043566	0.807425	0.527341	1	23	structure-specific DNA binding	MF
GO:0010563	0.809063	0.524669	1	23	negative regulation of phosphorus metabolic process	BP
GO:0045936	0.809063	0.524669	1	23	negative regulation of phosphate metabolic process	BP
GO:0098662	0.809235	0.524388	1	23	inorganic cation transmembrane transport	BP
GO:0001775	0.810057	0.52304	1	23	cell activation	BP
GO:0044093	0.810183	0.356903	4	79	positive regulation of molecular function	BP
GO:0005488	0.811558	0.319344	38	581	binding	MF
GO:0019220	0.815825	0.373568	3	62	regulation of phosphate metabolic process	BP
GO:0051174	0.815825	0.373568	3	62	regulation of phosphorus metabolic process	BP
GO:0006807	0.816537	0.275564	24	389	nitrogen compound metabolic process	BP
GO:0005743	0.817795	0.509685	1	24	mitochondrial inner membrane	CC
GO:0005975	0.818072	0.509218	1	24	carbohydrate metabolic process	BP
GO:0006955	0.819032	0.41104	2	44	immune response	BP
GO:0045595	0.819087	0.410954	2	44	regulation of cell differentiation	BP
GO:0051168	0.820577	0.504976	1	24	nuclear export	BP
GO:0005813	0.820622	0.504898	1	24	centrosome	CC
GO:0097193	0.820734	0.504707	1	24	intrinsic apoptotic signaling pathway	BP
GO:0004872	0.820843	0.504522	1	24	receptor activity	MF
GO:0060089	0.820843	0.504522	1	24	molecular transducer activity	MF
GO:0034504	0.821662	0.503125	1	24	protein localization to nucleus	BP
GO:0098590	0.823087	0.500687	1	24	plasma membrane region	CC
GO:0030097	0.823818	0.49943	1	24	hemopoiesis	BP
GO:0044802	0.826879	0.356814	3	64	single-organism membrane organization	BP
GO:0006412	0.827689	0.331498	4	82	translation	BP
GO:0043043	0.827689	0.331498	4	82	peptide biosynthetic process	BP
GO:0044765	0.827895	0.303816	6	116	single-organism transport	BP
GO:0044711	0.828793	0.395379	2	45	single-organism biosynthetic process	BP
GO:0043209	0.832179	0.484382	1	25	myelin sheath	CC
GO:0003729	0.832331	0.484111	1	25	mRNA binding	MF
GO:0006996	0.833019	0.271898	10	181	organelle organization	BP
GO:0015630	0.833967	0.345988	3	64	microtubule cytoskeleton	CC
GO:0045787	0.834181	0.480822	1	25	positive regulation of cell cycle	BP
GO:0098655	0.834778	0.479756	1	25	cation transmembrane transport	BP
GO:0009986	0.835138	0.479112	1	25	cell surface	CC
GO:0000082	0.835425	0.478598	1	25	G1/S transition of mitotic cell cycle	BP
GO:0032502	0.836795	0.255977	14	243	developmental process	BP
GO:0044767	0.836795	0.255977	14	243	single-organism developmental process	BP
GO:0043085	0.839978	0.336582	3	65	positive regulation of catalytic activity	BP
GO:0043604	0.842339	0.309626	4	84	amide biosynthetic process	BP
GO:0051082	0.842766	0.464843	1	26	unfolded protein binding	MF
GO:0033365	0.843437	0.30797	4	84	protein localization to organelle	BP
GO:0022618	0.844637	0.461389	1	26	ribonucleoprotein complex assembly	BP
GO:0001934	0.845792	0.459245	1	26	positive regulation of protein phosphorylation	BP
GO:0051129	0.845878	0.459085	1	26	negative regulation of cellular component organization	BP
GO:0043226	0.847653	0.264674	37	573	organelle	CC
GO:0048534	0.847869	0.455365	1	26	hematopoietic or lymphoid organ development	BP
GO:0005575	0.851326	0.400099	44	657	cellular_component	CC
GO:0044092	0.854281	0.352553	2	48	negative regulation of molecular function	BP
GO:0051347	0.855341	0.440763	1	27	positive regulation of transferase activity	BP
GO:0009968	0.856056	0.349492	2	48	negative regulation of signal transduction	BP
GO:0000228	0.857455	0.347071	2	48	nuclear chromosome	CC
GO:0016070	0.858085	0.224799	16	279	RNA metabolic process	BP
GO:0072594	0.858155	0.307377	3	68	establishment of protein localization to organelle	BP
GO:0061024	0.858429	0.306931	3	68	membrane organization	BP
GO:0048699	0.858839	0.344664	2	48	generation of neurons	BP
GO:0005829	0.862321	0.231733	10	187	cytosol	CC
GO:0006518	0.862889	0.277837	4	87	peptide metabolic process	BP
GO:0006457	0.863828	0.423764	1	28	protein folding	BP
GO:0010648	0.864099	0.33529	2	49	negative regulation of cell communication	BP
GO:0023057	0.864099	0.33529	2	49	negative regulation of signaling	BP
GO:0019866	0.864526	0.422371	1	28	organelle inner membrane	CC
GO:0031625	0.865355	0.420712	1	28	ubiquitin protein ligase binding	MF
GO:0044389	0.865355	0.420712	1	28	ubiquitin-like protein ligase binding	MF
GO:0071826	0.865858	0.419704	1	28	ribonucleoprotein complex subunit organization	BP
GO:0042327	0.866424	0.418565	1	28	positive regulation of phosphorylation	BP
GO:0006413	0.867045	0.329923	2	50	translational initiation	BP
GO:0031175	0.867483	0.416429	1	28	neuron projection development	BP
GO:0044843	0.867643	0.416106	1	28	cell cycle G1/S phase transition	BP
GO:0002520	0.86911	0.413131	1	28	immune system development	BP
GO:0071704	0.871518	0.2097	30	484	organic substance metabolic process	BP
GO:0003674	0.87375	0.284434	42	637	molecular_function	MF
GO:0000790	0.876299	0.397952	1	29	nuclear chromatin	CC
GO:0007155	0.878235	0.273734	3	70	cell adhesion	BP
GO:0022610	0.878235	0.273734	3	70	biological adhesion	BP
GO:0030154	0.878427	0.222586	7	140	cell differentiation	BP
GO:0044238	0.879952	0.196699	29	472	primary metabolic process	BP
GO:0034470	0.880735	0.304747	2	52	ncRNA processing	BP
GO:0005815	0.884361	0.380468	1	30	microtubule organizing center	CC
GO:0005515	0.885034	0.187534	27	445	protein binding	MF
GO:0010562	0.885136	0.378786	1	30	positive regulation of phosphorus metabolic process	BP
GO:0045937	0.885136	0.378786	1	30	positive regulation of phosphate metabolic process	BP
GO:0048585	0.88688	0.293212	2	52	negative regulation of response to stimulus	BP
GO:0010468	0.887784	0.18818	13	239	regulation of gene expression	BP
GO:0031966	0.890963	0.365671	1	31	mitochondrial membrane	CC
GO:0043603	0.891785	0.230624	4	92	cellular amide metabolic process	BP
[truncated: 5,234 more rows]

## Sheet: GO_HDAC_down_p.05
Somanath et al, Supplemental Table S7. GO analysis of HDAC2 downregulated genes.
Category	Over_represented_pvalue	Under_represented_pvalue	NumDEInCat	NumInCat	Term	Ontology
GO:0030574	0.000170065	1	4	4	collagen catabolic process	BP
GO:0044243	0.000170065	1	4	4	multicellular organism catabolic process	BP
GO:0005581	0.000170065	1	4	4	collagen trimer	CC
GO:0032963	0.000766921	0.999981	4	5	collagen metabolic process	BP
GO:0044259	0.000766921	0.999981	4	5	multicellular organismal macromolecule metabolic process	BP
GO:0072509	0.00207601	0.9999	4	6	divalent inorganic cation transmembrane transporter activity	MF
GO:0044236	0.0021007	0.999898	4	6	multicellular organism metabolic process	BP
GO:0043455	0.0102588	1	2	2	regulation of secondary metabolic process	BP
GO:0005578	0.0112918	0.998207	5	13	proteinaceous extracellular matrix	CC
GO:0015085	0.0124712	0.999244	3	5	calcium ion transmembrane transporter activity	MF
GO:0000920	0.0133129	1	2	2	cell separation after cytokinesis	BP
GO:0002639	0.0133167	1	2	2	positive regulation of immunoglobulin production	BP
GO:0002714	0.0133167	1	2	2	positive regulation of B cell mediated immunity	BP
GO:0002891	0.0133167	1	2	2	positive regulation of immunoglobulin mediated immune response	BP
GO:0045830	0.0133167	1	2	2	positive regulation of isotype switching	BP
GO:0045911	0.0133167	1	2	2	positive regulation of DNA recombination	BP
GO:0070838	0.0133242	0.998402	4	9	divalent metal ion transport	BP
GO:0072511	0.0133242	0.998402	4	9	divalent inorganic cation transport	BP
GO:0046873	0.0133245	0.998402	4	9	metal ion transmembrane transporter activity	MF
GO:0050871	0.0297988	0.998918	2	3	positive regulation of B cell activation	BP
GO:0044712	0.0305397	0.989991	8	34	single-organism catabolic process	BP
GO:0019748	0.0313744	0.998827	2	3	secondary metabolic process	BP
GO:0008585	0.0328402	0.998741	2	3	female gonad development	BP
GO:0046545	0.0328402	0.998741	2	3	development of primary female sexual characteristics	BP
GO:0046660	0.0328402	0.998741	2	3	female sex differentiation	BP
GO:0009055	0.0343937	0.998646	2	3	electron carrier activity	MF
GO:0001523	0.0347762	0.998623	2	3	retinoid metabolic process	BP
GO:0016101	0.0347762	0.998623	2	3	diterpenoid metabolic process	BP
GO:0070588	0.0369029	0.99557	3	7	calcium ion transmembrane transport	BP
GO:0002637	0.0369273	0.998487	2	3	regulation of immunoglobulin production	BP
GO:0002712	0.0369273	0.998487	2	3	regulation of B cell mediated immunity	BP
GO:0002889	0.0369273	0.998487	2	3	regulation of immunoglobulin mediated immune response	BP
GO:0045191	0.0369273	0.998487	2	3	regulation of isotype switching	BP
GO:0070208	0.0369323	0.998487	2	3	protein heterotrimerization	BP
GO:0000469	0.0369323	0.998487	2	3	cleavage involved in rRNA processing	BP
GO:0000478	0.0369323	0.998487	2	3	endonucleolytic cleavage involved in rRNA processing	BP
GO:0000479	0.0369323	0.998487	2	3	endonucleolytic cleavage of tricistronic rRNA transcript (SSU-rRNA, 5.8S rRNA, LSU-rRNA)	BP
GO:0001191	0.0373101	0.995501	3	7	transcriptional repressor activity, RNA polymerase II transcription factor binding	MF
GO:0005788	0.0373432	0.995495	3	7	endoplasmic reticulum lumen	CC
GO:0015075	0.0388932	0.987702	7	29	ion transmembrane transporter activity	MF
GO:0030198	0.0398537	0.992442	4	12	extracellular matrix organization	BP
GO:0043062	0.0398537	0.992442	4	12	extracellular structure organization	BP
GO:0008324	0.0444217	0.988873	5	18	cation transmembrane transporter activity	MF
GO:0044425	0.0460827	0.97332	30	201	membrane part	CC
GO:0048514	0.0471427	0.98799	5	18	blood vessel morphogenesis	BP
GO:0022890	0.0512181	0.989215	4	13	inorganic cation transmembrane transporter activity	MF
GO:0030684	0.05125	0.989206	4	13	preribosome	CC
GO:0005774	0.0542103	0.981353	7	31	vacuolar membrane	CC
GO:0006816	0.0542724	0.9919	3	8	calcium ion transport	BP
GO:0098588	0.0552597	0.973945	13	72	bounding membrane of organelle	CC
GO:0002702	0.0586578	0.995645	2	4	positive regulation of production of molecular mediator of immune response	BP
GO:0050864	0.0586914	0.995641	2	4	regulation of B cell activation	BP
GO:0070206	0.0586977	0.99564	2	4	protein trimerization	BP
GO:0034220	0.0617934	0.978004	7	32	ion transmembrane transport	BP
GO:1901617	0.0618826	0.995261	2	4	organic hydroxy compound biosynthetic process	BP
GO:0044437	0.0631606	0.977401	7	32	vacuolar part	CC
GO:0008649	0.064608	0.994927	2	4	rRNA methyltransferase activity	MF
GO:0006720	0.0654438	0.994823	2	4	isoprenoid metabolic process	BP
GO:0006721	0.0654438	0.994823	2	4	terpenoid metabolic process	BP
GO:0005262	0.0673437	0.994583	2	4	calcium channel activity	MF
GO:0009063	0.0680566	0.994492	2	4	cellular amino acid catabolic process	BP
GO:0001104	0.0682486	0.994467	2	4	RNA polymerase II transcription cofactor activity	MF
GO:0002705	0.0682799	0.994463	2	4	positive regulation of leukocyte mediated immunity	BP
GO:0002708	0.0682799	0.994463	2	4	positive regulation of lymphocyte mediated immunity	BP
GO:0002821	0.0682799	0.994463	2	4	positive regulation of adaptive immune response	BP
GO:0002824	0.0682799	0.994463	2	4	positive regulation of adaptive immune response based on somatic recombination of immune receptors built from immunoglobulin superfamily domains	BP
GO:0001190	0.0683061	0.99446	2	4	transcriptional activator activity, RNA polymerase II transcription factor binding	MF
GO:0098811	0.0683061	0.99446	2	4	transcriptional repressor activity, RNA polymerase II activating transcription factor binding	MF
GO:0002204	0.0683153	0.994459	2	4	somatic recombination of immunoglobulin genes involved in immune response	BP
GO:0002208	0.0683153	0.994459	2	4	somatic diversification of immunoglobulins involved in immune response	BP
GO:0002312	0.0683153	0.994459	2	4	B cell activation involved in immune response	BP
GO:0002377	0.0683153	0.994459	2	4	immunoglobulin production	BP
GO:0002381	0.0683153	0.994459	2	4	immunoglobulin production involved in immunoglobulin mediated immune response	BP
GO:0016445	0.0683153	0.994459	2	4	somatic diversification of immunoglobulins	BP
GO:0016447	0.0683153	0.994459	2	4	somatic recombination of immunoglobulin gene segments	BP
GO:0045190	0.0683153	0.994459	2	4	isotype switching	BP
GO:0004222	0.0683223	0.994458	2	4	metalloendopeptidase activity	MF
GO:0090502	0.0683223	0.994458	2	4	RNA phosphodiester bond hydrolysis, endonucleolytic	BP
GO:0002460	0.0722545	0.987327	3	9	adaptive immune response based on somatic recombination of immune receptors built from immunoglobulin superfamily domains	BP
GO:0002263	0.0754563	0.986517	3	9	cell activation involved in immune response	BP
GO:0002366	0.0754563	0.986517	3	9	leukocyte activation involved in immune response	BP
GO:0002703	0.0754563	0.986517	3	9	regulation of leukocyte mediated immunity	BP
GO:0098655	0.0786518	0.976116	5	21	cation transmembrane transport	BP
GO:0002443	0.0803733	0.979624	4	15	leukocyte mediated immunity	BP
GO:0031779	0.0894291	1	1	1	melanocortin receptor binding	MF
GO:0031780	0.0894291	1	1	1	corticotropin hormone receptor binding	MF
GO:0031781	0.0894291	1	1	1	type 3 melanocortin receptor binding	MF
GO:0031782	0.0894291	1	1	1	type 4 melanocortin receptor binding	MF
GO:0031783	0.0894291	1	1	1	type 5 melanocortin receptor binding	MF
GO:0050873	0.0894291	1	1	1	brown fat cell differentiation	BP
GO:0070996	0.0894291	1	1	1	type 1 melanocortin receptor binding	MF
GO:0031167	0.0899113	0.990155	2	5	rRNA methylation	BP
GO:0016477	0.0901304	0.961984	8	42	cell migration	BP
GO:0004082	0.0911557	1	1	1	bisphosphoglycerate mutase activity	MF
GO:0004083	0.0911557	1	1	1	bisphosphoglycerate 2-phosphatase activity	MF
GO:0004619	0.0911557	1	1	1	phosphoglycerate mutase activity	MF
GO:0016868	0.0911557	1	1	1	intramolecular transferase activity, phosphotransferases	MF
GO:0034416	0.0911557	1	1	1	bisphosphoglycerate phosphatase activity	MF
GO:0043456	0.0911557	1	1	1	regulation of pentose-phosphate shunt	BP
GO:0046538	0.0911557	1	1	1	2,3-bisphosphoglycerate-dependent phosphoglycerate mutase activity	MF
GO:0046689	0.0911557	1	1	1	response to mercury ion	BP
GO:1902031	0.0911557	1	1	1	regulation of NADP metabolic process	BP
GO:0042254	0.0915406	0.960924	8	47	ribosome biogenesis	BP
GO:0055085	0.091979	0.958826	9	49	transmembrane transport	BP
GO:0002449	0.0928313	0.981312	3	10	lymphocyte mediated immunity	BP
GO:0002700	0.0938848	0.989452	2	5	regulation of production of molecular mediator of immune response	BP
GO:0098660	0.0944221	0.96949	5	22	inorganic ion transmembrane transport	BP
GO:0072372	0.094859	0.980721	3	10	primary cilium	CC
GO:0042472	0.0987845	0.988559	2	5	inner ear morphogenesis	BP
GO:0001568	0.0999869	0.967114	5	22	blood vessel development	BP
GO:0008903	0.10022	1	1	1	hydroxypyruvate isomerase activity	MF
GO:0016861	0.10022	1	1	1	intramolecular oxidoreductase activity, interconverting aldoses and ketoses	MF
GO:0008170	0.101005	0.988145	2	5	N-methyltransferase activity	MF
GO:0000346	0.101635	1	1	1	transcription export complex	CC
GO:0000494	0.102064	1	1	1	box C/D snoRNA 3'-end processing	BP
GO:0001091	0.102064	1	1	1	RNA polymerase II basal transcription factor binding	MF
GO:0001094	0.102064	1	1	1	TFIID-class transcription factor binding	MF
GO:0001651	0.102064	1	1	1	dense fibrillar component	CC
GO:0001652	0.102064	1	1	1	granular component	CC
GO:0016074	0.102064	1	1	1	snoRNA metabolic process	BP
GO:0031126	0.102064	1	1	1	snoRNA 3'-end processing	BP
GO:0033967	0.102064	1	1	1	box C/D snoRNA metabolic process	BP
GO:0034963	0.102064	1	1	1	box C/D snoRNA processing	BP
GO:0036009	0.102064	1	1	1	protein-glutamine N-methyltransferase activity	MF
GO:0043144	0.102064	1	1	1	snoRNA processing	BP
GO:0043628	0.102064	1	1	1	ncRNA 3'-end processing	BP
GO:0048254	0.102064	1	1	1	snoRNA localization	BP
GO:1990258	0.102064	1	1	1	histone glutamine methylation	BP
GO:1990259	0.102064	1	1	1	histone-glutamine methyltransferase activity	MF
GO:0045155	0.103342	1	1	1	electron transporter, transferring electrons from CoQH2-cytochrome c reductase complex and cytochrome c oxidase complex activity	MF
GO:0004879	0.104228	1	1	1	RNA polymerase II transcription factor activity, ligand-activated sequence-specific DNA binding	MF
GO:0004882	0.104228	1	1	1	androgen receptor activity	MF
GO:0004887	0.104228	1	1	1	thyroid hormone receptor activity	MF
GO:0098531	0.104228	1	1	1	transcription factor activity, direct ligand regulated sequence-specific DNA binding	MF
GO:0099516	0.104251	0.987529	2	5	ion antiporter activity	MF
GO:0044420	0.104931	0.987398	2	5	extracellular matrix component	CC
GO:0030688	0.104939	0.987397	2	5	preribosome, small subunit precursor	CC
GO:0055088	0.105024	0.98738	2	5	lipid homeostasis	BP
GO:0016079	0.105334	0.98732	2	5	synaptic vesicle exocytosis	BP
GO:0017156	0.105334	0.98732	2	5	calcium ion regulated exocytosis	BP
GO:0002285	0.105358	0.987316	2	5	lymphocyte activation involved in immune response	BP
GO:0002706	0.105358	0.987316	2	5	regulation of lymphocyte mediated immunity	BP
GO:0002819	0.105358	0.987316	2	5	regulation of adaptive immune response	BP
GO:0002822	0.105358	0.987316	2	5	regulation of adaptive immune response based on somatic recombination of immune receptors built from immunoglobulin superfamily domains	BP
GO:0000018	0.1054	0.987308	2	5	regulation of DNA recombination	BP
GO:0042383	0.105408	0.987306	2	5	sarcolemma	CC
GO:0005089	0.105408	0.987306	2	5	Rho guanyl-nucleotide exchange factor activity	MF
GO:0008519	0.107206	1	1	1	ammonium transmembrane transporter activity	MF
GO:0015695	0.107206	1	1	1	organic cation transport	BP
GO:0019740	0.107206	1	1	1	nitrogen utilization	BP
GO:0072488	0.107206	1	1	1	ammonium transmembrane transport	BP
GO:0021795	0.110319	1	1	1	cerebral cortex cell migration	BP
GO:0021799	0.110319	1	1	1	cerebral cortex radially oriented cell migration	BP
GO:0021846	0.110319	1	1	1	cell proliferation in forebrain	BP
GO:0021869	0.110319	1	1	1	forebrain ventricular zone progenitor cell division	BP
GO:0072017	0.110319	1	1	1	distal tubule development	BP
GO:0072021	0.110319	1	1	1	ascending thin limb development	BP
GO:0072023	0.110319	1	1	1	thick ascending limb development	BP
GO:0072024	0.110319	1	1	1	macula densa development	BP
GO:0072025	0.110319	1	1	1	distal convoluted tubule development	BP
GO:0072051	0.110319	1	1	1	juxtaglomerular apparatus development	BP
GO:0072069	0.110319	1	1	1	DCT cell differentiation	BP
GO:0072070	0.110319	1	1	1	loop of Henle development	BP
GO:0072170	0.110319	1	1	1	metanephric tubule development	BP
GO:0072202	0.110319	1	1	1	cell differentiation involved in metanephros development	BP
GO:0072206	0.110319	1	1	1	metanephric juxtaglomerular apparatus development	BP
GO:0072207	0.110319	1	1	1	metanephric epithelium development	BP
GO:0072218	0.110319	1	1	1	metanephric ascending thin limb development	BP
GO:0072221	0.110319	1	1	1	metanephric distal convoluted tubule development	BP
GO:0072227	0.110319	1	1	1	metanephric macula densa development	BP
GO:0072233	0.110319	1	1	1	metanephric thick ascending limb development	BP
GO:0072234	0.110319	1	1	1	metanephric nephron tubule development	BP
GO:0072235	0.110319	1	1	1	metanephric distal tubule development	BP
GO:0072236	0.110319	1	1	1	metanephric loop of Henle development	BP
GO:0072240	0.110319	1	1	1	metanephric DCT cell differentiation	BP
GO:0072243	0.110319	1	1	1	metanephric nephron epithelium development	BP
GO:0006582	0.112385	1	1	1	melanin metabolic process	BP
GO:0008273	0.112385	1	1	1	calcium, potassium:sodium antiporter activity	MF
GO:0015368	0.112385	1	1	1	calcium:cation antiporter activity	MF
GO:0018958	0.112385	1	1	1	phenol-containing compound metabolic process	BP
GO:0042438	0.112385	1	1	1	melanin biosynthetic process	BP
GO:0046189	0.112385	1	1	1	phenol-containing compound biosynthetic process	BP
GO:0048021	0.112385	1	1	1	regulation of melanin biosynthetic process	BP
GO:0048022	0.112385	1	1	1	negative regulation of melanin biosynthetic process	BP
GO:1900376	0.112385	1	1	1	regulation of secondary metabolite biosynthetic process	BP
GO:1900377	0.112385	1	1	1	negative regulation of secondary metabolite biosynthetic process	BP
GO:0048870	0.112611	0.949804	8	44	cell motility	BP
GO:0051674	0.112611	0.949804	8	44	localization of cell	BP
GO:0022892	0.113131	0.949517	8	44	substrate-specific transporter activity	MF
GO:0004912	0.113609	1	1	1	interleukin-3 receptor activity	MF
GO:0038156	0.113609	1	1	1	interleukin-3-mediated signaling pathway	BP
GO:0043550	0.114778	1	1	1	regulation of lipid kinase activity	BP
GO:0061684	0.114778	1	1	1	chaperone-mediated autophagy	BP
GO:0090218	0.114778	1	1	1	positive regulation of lipid kinase activity	BP
GO:0098574	0.114778	1	1	1	cytoplasmic side of lysosomal membrane	CC
GO:1904714	0.114778	1	1	1	regulation of chaperone-mediated autophagy	BP
GO:0004021	0.11507	1	1	1	L-alanine:2-oxoglutarate aminotransferase activity	MF
GO:0006522	0.11507	1	1	1	alanine metabolic process	BP
GO:0006524	0.11507	1	1	1	alanine catabolic process	BP
GO:0008483	0.11507	1	1	1	transaminase activity	MF
GO:0009078	0.11507	1	1	1	pyruvate family amino acid metabolic process	BP
GO:0009080	0.11507	1	1	1	pyruvate family amino acid catabolic process	BP
GO:0042851	0.11507	1	1	1	L-alanine metabolic process	BP
GO:0042853	0.11507	1	1	1	L-alanine catabolic process	BP
GO:0047635	0.11507	1	1	1	alanine-oxo-acid transaminase activity	MF
GO:0008028	0.115094	1	1	1	monocarboxylic acid transmembrane transporter activity	MF
GO:0015129	0.115094	1	1	1	lactate transmembrane transporter activity	MF
GO:0015727	0.115094	1	1	1	lactate transport	BP
GO:0035873	0.115094	1	1	1	lactate transmembrane transport	BP
GO:0035879	0.115094	1	1	1	plasma membrane lactate transport	BP
GO:0016021	0.115225	0.929375	22	151	integral component of membrane	CC
GO:0010818	0.115469	1	1	1	T cell chemotaxis	BP
GO:0010819	0.115469	1	1	1	regulation of T cell chemotaxis	BP
GO:0010820	0.115469	1	1	1	positive regulation of T cell chemotaxis	BP
GO:0048247	0.115469	1	1	1	lymphocyte chemotaxis	BP
GO:0072676	0.115469	1	1	1	lymphocyte migration	BP
GO:0072678	0.115469	1	1	1	T cell migration	BP
GO:1901623	0.115469	1	1	1	regulation of lymphocyte chemotaxis	BP
GO:2000401	0.115469	1	1	1	regulation of lymphocyte migration	BP
GO:2000403	0.115469	1	1	1	positive regulation of lymphocyte migration	BP
GO:2000404	0.115469	1	1	1	regulation of T cell migration	BP
GO:2000406	0.115469	1	1	1	positive regulation of T cell migration	BP
GO:0005779	0.115714	1	1	1	integral component of peroxisomal membrane	CC
GO:0006625	0.115714	1	1	1	protein targeting to peroxisome	BP
GO:0016558	0.115714	1	1	1	protein import into peroxisome matrix	BP
GO:0031231	0.115714	1	1	1	intrinsic component of peroxisomal membrane	CC
GO:0043574	0.115714	1	1	1	peroxisomal transport	BP
GO:0072662	0.115714	1	1	1	protein localization to peroxisome	BP
GO:0072663	0.115714	1	1	1	establishment of protein localization to peroxisome	BP
GO:0003140	0.115954	1	1	1	determination of left/right asymmetry in lateral mesoderm	BP
GO:0003222	0.115954	1	1	1	ventricular trabecula myocardium morphogenesis	BP
GO:0003229	0.115954	1	1	1	ventricular cardiac muscle tissue development	BP
GO:0032444	0.115954	1	1	1	activin responsive factor complex	CC
GO:0032924	0.115954	1	1	1	activin receptor signaling pathway	BP
GO:0035054	0.115954	1	1	1	embryonic heart tube anterior/posterior pattern specification	BP
GO:0038092	0.115954	1	1	1	nodal signaling pathway	BP
GO:0038107	0.115954	1	1	1	nodal signaling pathway involved in determination of left/right asymmetry	BP
GO:0048368	0.115954	1	1	1	lateral mesoderm development	BP
GO:0055010	0.115954	1	1	1	ventricular cardiac muscle tissue morphogenesis	BP
GO:0070410	0.115954	1	1	1	co-SMAD binding	MF
GO:1900094	0.115954	1	1	1	regulation of transcription from RNA polymerase II promoter involved in determination of left/right symmetry	BP
GO:1900164	0.115954	1	1	1	nodal signaling pathway involved in determination of lateral mesoderm left/right asymmetry	BP
GO:2000824	0.115954	1	1	1	negative regulation of androgen receptor activity	BP
GO:0000815	0.115956	1	1	1	ESCRT III complex	CC
GO:0009838	0.115956	1	1	1	abscission	BP
GO:0019076	0.115956	1	1	1	viral release from host cell	BP
GO:0032365	0.115956	1	1	1	intracellular lipid transport	BP
GO:0032366	0.115956	1	1	1	intracellular sterol transport	BP
GO:0032367	0.115956	1	1	1	intracellular cholesterol transport	BP
GO:0032466	0.115956	1	1	1	negative regulation of cytokinesis	BP
GO:0034058	0.115956	1	1	1	endosomal vesicle fusion	BP
GO:0039702	0.115956	1	1	1	viral budding via host ESCRT complex	BP
GO:0044803	0.115956	1	1	1	multi-organism membrane organization	BP
GO:0046755	0.115956	1	1	1	viral budding	BP
GO:0061738	0.115956	1	1	1	late endosomal microautophagy	BP
GO:0072319	0.115956	1	1	1	vesicle uncoating	BP
GO:0090543	0.115956	1	1	1	Flemming body	CC
GO:0090611	0.115956	1	1	1	ubiquitin-independent protein catabolic process via the multivesicular body sorting pathway	BP
GO:1902186	0.115956	1	1	1	regulation of viral release from host cell	BP
GO:1902188	0.115956	1	1	1	positive regulation of viral release from host cell	BP
GO:1902590	0.115956	1	1	1	multi-organism organelle organization	BP
GO:1902592	0.115956	1	1	1	multi-organism membrane budding	BP
GO:1903772	0.115956	1	1	1	regulation of viral budding via host ESCRT complex	BP
GO:1903774	0.115956	1	1	1	positive regulation of viral budding via host ESCRT complex	BP
GO:1904896	0.115956	1	1	1	ESCRT complex disassembly	BP
GO:1904903	0.115956	1	1	1	ESCRT III complex disassembly	BP
GO:0006573	0.115975	1	1	1	valine metabolic process	BP
GO:0006574	0.115975	1	1	1	valine catabolic process	BP
GO:0009081	0.115975	1	1	1	branched-chain amino acid metabolic process	BP
GO:0009083	0.115975	1	1	1	branched-chain amino acid catabolic process	BP
GO:0048290	0.115989	1	1	1	isotype switching to IgA isotypes	BP
GO:0048296	0.115989	1	1	1	regulation of isotype switching to IgA isotypes	BP
GO:0048298	0.115989	1	1	1	positive regulation of isotype switching to IgA isotypes	BP
GO:0005385	0.115998	1	1	1	zinc ion transmembrane transporter activity	MF
GO:0006829	0.115998	1	1	1	zinc II ion transport	BP
GO:0034224	0.115998	1	1	1	cellular response to zinc ion starvation	BP
GO:0046915	0.115998	1	1	1	transition metal ion transmembrane transporter activity	MF
GO:0071577	0.115998	1	1	1	zinc II ion transmembrane transport	BP
GO:0071578	0.115998	1	1	1	zinc II ion transmembrane import	BP
GO:0004512	0.116003	1	1	1	inositol-3-phosphate synthase activity	MF
GO:0006021	0.116003	1	1	1	inositol biosynthetic process	BP
GO:0016872	0.116003	1	1	1	intramolecular lyase activity	MF
GO:0008599	0.116007	1	1	1	protein phosphatase type 1 regulator activity	MF
GO:0016082	0.116014	1	1	1	synaptic vesicle priming	BP
GO:0031082	0.116014	1	1	1	BLOC complex	CC
GO:0031083	0.116014	1	1	1	BLOC-1 complex	CC
GO:0031629	0.116014	1	1	1	synaptic vesicle fusion to presynaptic active zone membrane	BP
GO:0045026	0.116014	1	1	1	plasma membrane fusion	BP
GO:0099500	0.116014	1	1	1	vesicle fusion to plasma membrane	BP
GO:0030121	0.116014	1	1	1	AP-1 adaptor complex	CC
GO:0000405	0.116014	1	1	1	bubble DNA binding	MF
GO:0000414	0.116014	1	1	1	regulation of histone H3-K36 methylation	BP
GO:0000416	0.116014	1	1	1	positive regulation of histone H3-K36 methylation	BP
GO:0000448	0.116014	1	1	1	cleavage in ITS2 between 5.8S rRNA and LSU-rRNA of tricistronic rRNA transcript (SSU-rRNA, 5.8S rRNA, LSU-rRNA)	BP
GO:0000733	0.116014	1	1	1	DNA strand renaturation	BP
GO:0001542	0.116014	1	1	1	ovulation from ovarian follicle	BP
GO:0001554	0.116014	1	1	1	luteolysis	BP
GO:0003009	0.116014	1	1	1	skeletal muscle contraction	BP
GO:0003010	0.116014	1	1	1	voluntary skeletal muscle contraction	BP
GO:0003846	0.116014	1	1	1	2-acylglycerol O-acyltransferase activity	MF
GO:0004144	0.116014	1	1	1	diacylglycerol O-acyltransferase activity	MF
GO:0005388	0.116014	1	1	1	calcium-transporting ATPase activity	MF
GO:0005589	0.116014	1	1	1	collagen type VI trimer	CC
GO:0008988	0.116014	1	1	1	rRNA (adenine-N6-)-methyltransferase activity	MF
GO:0009378	0.116014	1	1	1	four-way junction helicase activity	MF
GO:0010452	0.116014	1	1	1	histone H3-K36 methylation	BP
GO:0014721	0.116014	1	1	1	twitch skeletal muscle contraction	BP
GO:0014724	0.116014	1	1	1	regulation of twitch skeletal muscle contraction	BP
GO:0014819	0.116014	1	1	1	regulation of skeletal muscle contraction	BP
GO:0019915	0.116014	1	1	1	lipid storage	BP
GO:0023035	0.116014	1	1	1	CD40 signaling pathway	BP
GO:0030676	0.116014	1	1	1	Rac guanyl-nucleotide exchange factor activity	MF
GO:0030728	0.116014	1	1	1	ovulation	BP
GO:0031443	0.116014	1	1	1	fast-twitch skeletal muscle fiber contraction	BP
GO:0031446	0.116014	1	1	1	regulation of fast-twitch skeletal muscle fiber contraction	BP
GO:0031448	0.116014	1	1	1	positive regulation of fast-twitch skeletal muscle fiber contraction	BP
GO:0032470	0.116014	1	1	1	positive regulation of endoplasmic reticulum calcium ion concentration	BP
GO:0032471	0.116014	1	1	1	negative regulation of endoplasmic reticulum calcium ion concentration	BP
GO:0033017	0.116014	1	1	1	sarcoplasmic reticulum membrane	CC
GO:0034377	0.116014	1	1	1	plasma lipoprotein particle assembly	BP
GO:0034379	0.116014	1	1	1	very-low-density lipoprotein particle assembly	BP
GO:0035616	0.116014	1	1	1	histone H2B conserved C-terminal lysine deubiquitination	BP
GO:0036155	0.116014	1	1	1	acylglycerol acyl-chain remodeling	BP
GO:0036310	0.116014	1	1	1	annealing helicase activity	MF
GO:0043138	0.116014	1	1	1	3'-5' DNA helicase activity	MF
GO:0043140	0.116014	1	1	1	ATP-dependent 3'-5' DNA helicase activity	MF
GO:0044666	0.116014	1	1	1	MLL3/4 complex	CC
GO:0045066	0.116014	1	1	1	regulatory T cell differentiation	BP
GO:0045589	0.116014	1	1	1	regulation of regulatory T cell differentiation	BP
GO:0046339	0.116014	1	1	1	diacylglycerol metabolic process	BP
GO:0048302	0.116014	1	1	1	regulation of isotype switching to IgG isotypes	BP
GO:0048304	0.116014	1	1	1	positive regulation of isotype switching to IgG isotypes	BP
GO:0048407	0.116014	1	1	1	platelet-derived growth factor binding	MF
GO:0050252	0.116014	1	1	1	retinol O-fatty-acyltransferase activity	MF
GO:0050879	0.116014	1	1	1	multicellular organismal movement	BP
GO:0050881	0.116014	1	1	1	musculoskeletal movement	BP
GO:0051560	0.116014	1	1	1	mitochondrial calcium ion homeostasis	BP
GO:0051561	0.116014	1	1	1	positive regulation of mitochondrial calcium ion concentration	BP
GO:0051659	0.116014	1	1	1	maintenance of mitochondrion location	BP
GO:0052909	0.116014	1	1	1	18S rRNA (adenine(1779)-N(6)/adenine(1780)-N(6))-dimethyltransferase activity	MF
GO:0055089	0.116014	1	1	1	fatty acid homeostasis	BP
GO:0060612	0.116014	1	1	1	adipose tissue development	BP
GO:0060717	0.116014	1	1	1	chorion development	BP
GO:0065005	0.116014	1	1	1	protein-lipid complex assembly	BP
GO:0071825	0.116014	1	1	1	protein-lipid complex subunit organization	BP
GO:0071827	0.116014	1	1	1	plasma lipoprotein particle organization	BP
GO:0090076	0.116014	1	1	1	relaxation of skeletal muscle	BP
GO:0097418	0.116014	1	1	1	neurofibrillary tangle	CC
GO:0097617	0.116014	1	1	1	annealing activity	MF
GO:0098644	0.116014	1	1	1	complex of collagen trimers	CC
GO:0098647	0.116014	1	1	1	collagen beaded filament	CC
GO:1903867	0.116014	1	1	1	extraembryonic membrane development	BP
GO:2000348	0.116014	1	1	1	regulation of CD40 signaling pathway	BP
GO:0001105	0.116014	1	1	1	RNA polymerase II transcription coactivator activity	MF
GO:0001881	0.116014	1	1	1	receptor recycling	BP
GO:0001885	0.116014	1	1	1	endothelial cell development	BP
GO:0001886	0.116014	1	1	1	endothelial cell morphogenesis	BP
GO:0001919	0.116014	1	1	1	regulation of receptor recycling	BP
GO:0001921	0.116014	1	1	1	positive regulation of receptor recycling	BP
GO:0003158	0.116014	1	1	1	endothelium development	BP
GO:0003382	0.116014	1	1	1	epithelial cell morphogenesis	BP
GO:0008093	0.116014	1	1	1	cytoskeletal adaptor activity	MF
GO:0008347	0.116014	1	1	1	glial cell migration	BP
GO:0009415	0.116014	1	1	1	response to water	BP
GO:0016080	0.116014	1	1	1	synaptic vesicle targeting	BP
GO:0021548	0.116014	1	1	1	pons development	BP
GO:0021747	0.116014	1	1	1	cochlear nucleus development	BP
GO:0034511	0.116014	1	1	1	U3 snoRNA binding	MF
GO:0034750	0.116014	1	1	1	Scrib-APC-beta-catenin complex	CC
GO:0035900	0.116014	1	1	1	response to isolation stress	BP
GO:0042755	0.116014	1	1	1	eating behavior	BP
GO:0043615	0.116014	1	1	1	astrocyte cell migration	BP
GO:0045446	0.116014	1	1	1	endothelial cell differentiation	BP
GO:0048521	0.116014	1	1	1	negative regulation of behavior	BP
GO:0051599	0.116014	1	1	1	response to hydrostatic pressure	BP
GO:0060259	0.116014	1	1	1	regulation of feeding behavior	BP
GO:0060561	0.116014	1	1	1	apoptotic process involved in morphogenesis	BP
GO:0070290	0.116014	1	1	1	N-acylphosphatidylethanolamine-specific phospholipase D activity	MF
GO:0071896	0.116014	1	1	1	protein localization to adherens junction	BP
GO:0072577	0.116014	1	1	1	endothelial cell apoptotic process	BP
GO:1902414	0.116014	1	1	1	protein localization to cell junction	BP
GO:1902742	0.116014	1	1	1	apoptotic process involved in development	BP
GO:1903998	0.116014	1	1	1	regulation of eating behavior	BP
GO:1903999	0.116014	1	1	1	negative regulation of eating behavior	BP
GO:1990393	0.116014	1	1	1	3M complex	CC
GO:2000252	0.116014	1	1	1	negative regulation of feeding behavior	BP
GO:2000351	0.116014	1	1	1	regulation of endothelial cell apoptotic process	BP
GO:2000353	0.116014	1	1	1	positive regulation of endothelial cell apoptotic process	BP
GO:0098662	0.116208	0.965652	4	17	inorganic cation transmembrane transport	BP
GO:0001944	0.116531	0.959559	5	23	vasculature development	BP
GO:1901615	0.117378	0.973189	3	11	organic hydroxy compound metabolic process	BP
GO:0002250	0.121055	0.971962	3	11	adaptive immune response	BP
GO:0042471	0.123688	0.982296	2	6	ear morphogenesis	BP
GO:0072503	0.124144	0.970916	3	11	cellular divalent inorganic cation homeostasis	BP
GO:0072507	0.124144	0.970916	3	11	divalent inorganic cation homeostasis	BP
GO:0001076	0.12455	0.970778	3	11	transcription factor activity, RNA polymerase II transcription factor binding	MF
GO:0030001	0.127719	0.954134	5	24	metal ion transport	BP
GO:0006812	0.12864	0.948433	6	31	cation transport	BP
GO:0006873	0.128721	0.953658	5	24	cellular ion homeostasis	BP
GO:0030003	0.128721	0.953658	5	24	cellular cation homeostasis	BP
GO:0005886	0.128956	0.919656	22	153	plasma membrane	CC
GO:0000154	0.12906	0.981041	2	6	rRNA modification	BP
GO:0048839	0.132111	0.980312	2	6	inner ear development	BP
GO:0002694	0.132514	0.958542	4	18	regulation of leukocyte activation	BP
GO:0050865	0.132514	0.958542	4	18	regulation of cell activation	BP
GO:0002440	0.133639	0.979943	2	6	production of molecular mediator of immune response	BP
GO:0042113	0.133684	0.979932	2	6	B cell activation	BP
GO:0072358	0.134301	0.950981	5	24	cardiovascular system development	BP
GO:0031224	0.136493	0.914245	22	154	intrinsic component of membrane	CC
GO:0006875	0.138612	0.955894	4	18	cellular metal ion homeostasis	BP
GO:0036064	0.139166	0.978584	2	6	ciliary basal body	CC
GO:0022804	0.139689	0.955422	4	18	active transmembrane transporter activity	MF
GO:0008173	0.141383	0.978029	2	6	RNA methyltransferase activity	MF
GO:0006906	0.143048	0.977608	2	6	vesicle fusion	BP
GO:0044801	0.143048	0.977608	2	6	single-organism membrane fusion	BP
GO:0048284	0.143048	0.977608	2	6	organelle fusion	BP
GO:0090174	0.143048	0.977608	2	6	organelle membrane fusion	BP
GO:0002562	0.144244	0.977303	2	6	somatic diversification of immune receptors via germline recombination within a single locus	BP
GO:0016444	0.144244	0.977303	2	6	somatic cell DNA recombination	BP
GO:0015297	0.145195	0.97706	2	6	antiporter activity	MF
GO:0008514	0.146151	0.976814	2	6	organic anion transmembrane transporter activity	MF
GO:0099003	0.146395	0.976751	2	6	vesicle-mediated transport in synapse	BP
GO:0008237	0.146469	0.976732	2	6	metallopeptidase activity	MF
GO:0035023	0.146477	0.97673	2	6	regulation of Rho protein signal transduction	BP
GO:0055080	0.147272	0.944361	5	25	cation homeostasis	BP
GO:0098771	0.147272	0.944361	5	25	inorganic ion homeostasis	BP
GO:0005215	0.148328	0.925703	9	54	transporter activity	MF
GO:0015291	0.150477	0.960828	3	12	secondary active transmembrane transporter activity	MF
GO:0031090	0.155897	0.906264	16	110	organelle membrane	CC
GO:0046914	0.157637	0.916855	10	62	transition metal ion binding	MF
GO:0043583	0.158337	0.972311	2	7	ear development	BP
GO:0022891	0.158401	0.927107	7	40	substrate-specific transmembrane transporter activity	MF
GO:0016853	0.159669	0.956681	3	13	isomerase activity	MF
GO:0055065	0.161417	0.945186	4	19	metal ion homeostasis	BP
GO:0071944	0.168143	0.890962	22	158	cell periphery	CC
GO:0044432	0.168926	0.916366	8	48	endoplasmic reticulum part	CC
GO:0016020	0.169421	0.882334	44	349	membrane	CC
GO:0001510	0.17141	0.96849	2	7	RNA methylation	BP
GO:0018364	0.173643	0.991826	1	2	peptidyl-glutamine methylation	BP
GO:0048318	0.178138	0.991375	1	2	axial mesoderm development	BP
GO:0006941	0.179077	0.966152	2	7	striated muscle contraction	BP
GO:0044452	0.179727	0.965951	2	7	nucleolar part	CC
GO:0031513	0.182341	0.965135	2	7	nonmotile primary cilium	CC
GO:0005216	0.182564	0.947227	3	13	ion channel activity	MF
GO:0022838	0.182564	0.947227	3	13	substrate-specific channel activity	MF
GO:0050801	0.183003	0.925088	5	27	ion homeostasis	BP
GO:0030496	0.183099	0.964897	2	7	midbody	CC
GO:0016064	0.183316	0.964829	2	7	immunoglobulin mediated immune response	BP
GO:0019724	0.183316	0.964829	2	7	B cell mediated immunity	BP
GO:0001525	0.183402	0.946868	3	13	angiogenesis	BP
GO:0002685	0.18453	0.964446	2	7	regulation of leukocyte migration	BP
GO:0006310	0.185307	0.93319	4	20	DNA recombination	BP
GO:0000041	0.185556	0.964121	2	7	transition metal ion transport	BP
GO:0015293	0.185568	0.964117	2	7	symporter activity	MF
GO:0007266	0.185854	0.964027	2	7	Rho protein signal transduction	BP
GO:0016866	0.185985	0.990555	1	2	intramolecular transferase activity	MF
GO:0005509	0.186779	0.923005	5	27	calcium ion binding	MF
GO:0010008	0.187021	0.932326	4	20	endosome membrane	CC
GO:0002200	0.187756	0.96342	2	7	somatic diversification of immune receptors	BP
GO:0032588	0.188768	0.963096	2	7	trans-Golgi network membrane	CC
GO:0005261	0.188768	0.963096	2	7	cation channel activity	MF
GO:0030687	0.189235	0.962945	2	7	preribosome, large subunit precursor	CC
GO:0099504	0.189719	0.96279	2	7	synaptic vesicle cycle	BP
GO:0000910	0.190104	0.962665	2	7	cytokinesis	BP
GO:0071855	0.194327	0.989638	1	2	neuropeptide receptor binding	MF
GO:0006811	0.195962	0.898955	8	50	ion transport	BP
GO:0006098	0.19657	0.989383	1	2	pentose-phosphate shunt	BP
GO:0006739	0.19657	0.989383	1	2	NADP metabolic process	BP
GO:0019682	0.19657	0.989383	1	2	glyceraldehyde-3-phosphate metabolic process	BP
GO:0043471	0.196658	0.989373	1	2	regulation of cellular carbohydrate catabolic process	BP
GO:0051193	0.196707	0.989367	1	2	regulation of cofactor metabolic process	BP
GO:0051196	0.196707	0.989367	1	2	regulation of coenzyme metabolic process	BP
GO:0019221	0.200255	0.938802	3	14	cytokine-mediated signaling pathway	BP
GO:0001541	0.200318	0.988949	1	2	ovarian follicle development	BP
GO:0022602	0.200318	0.988949	1	2	ovulation cycle process	BP
GO:0042698	0.200318	0.988949	1	2	ovulation cycle	BP
GO:0032391	0.200681	0.988907	1	2	photoreceptor connecting cilium	CC
GO:0034067	0.2007	0.988905	1	2	protein localization to Golgi apparatus	BP
GO:2000823	0.202745	0.988664	1	2	regulation of androgen receptor activity	BP
GO:0007140	0.205181	0.988373	1	2	male meiosis	BP
GO:0002688	0.205764	0.988302	1	2	regulation of leukocyte chemotaxis	BP
GO:0002690	0.205764	0.988302	1	2	positive regulation of leukocyte chemotaxis	BP
GO:0005732	0.206066	0.988266	1	2	small nucleolar ribonucleoprotein complex	CC
GO:0031428	0.206066	0.988266	1	2	box C/D snoRNP complex	CC
GO:0051117	0.206361	0.98823	1	2	ATPase binding	MF
GO:0005088	0.207446	0.935506	3	14	Ras guanyl-nucleotide exchange factor activity	MF
GO:0004861	0.207705	0.988067	1	2	cyclin-dependent protein serine/threonine kinase inhibitor activity	MF
GO:0030291	0.207705	0.988067	1	2	protein serine/threonine kinase inhibitor activity	MF
GO:0004322	0.207875	0.988046	1	2	ferroxidase activity	MF
GO:0016724	0.207875	0.988046	1	2	oxidoreductase activity, oxidizing metal ions, oxygen as acceptor	MF
GO:0022857	0.208259	0.896078	7	43	transmembrane transporter activity	MF
GO:0003707	0.208277	0.987997	1	2	steroid hormone receptor activity	MF
GO:0016769	0.209149	0.98789	1	2	transferase activity, transferring nitrogenous groups	MF
GO:0034308	0.209177	0.987886	1	2	primary alcohol metabolic process	BP
GO:0034754	0.209177	0.987886	1	2	cellular hormone metabolic process	BP
GO:0042572	0.209177	0.987886	1	2	retinol metabolic process	BP
GO:0002480	0.210091	0.987773	1	2	antigen processing and presentation of exogenous peptide antigen via MHC class I, TAP-independent	BP
GO:0042611	0.210091	0.987773	1	2	MHC protein complex	CC
GO:0042612	0.210091	0.987773	1	2	MHC class I protein complex	CC
GO:0060333	0.210091	0.987773	1	2	interferon-gamma-mediated signaling pathway	BP
GO:0005484	0.210331	0.987744	1	2	SNAP receptor activity	MF
GO:0031201	0.210331	0.987744	1	2	SNARE complex	CC
GO:0015696	0.210913	0.987671	1	2	ammonium transport	BP
GO:0005853	0.211235	0.987631	1	2	eukaryotic translation elongation factor 1 complex	CC
GO:0002699	0.211471	0.954055	2	8	positive regulation of immune effector process	BP
GO:0044440	0.21228	0.918765	4	21	endosomal part	CC
GO:0021885	0.213668	0.987326	1	2	forebrain cell migration	BP
GO:0022029	0.213668	0.987326	1	2	telencephalon cell migration	BP
GO:0071837	0.213668	0.987326	1	2	HMG box domain binding	MF
GO:0061005	0.213668	0.987326	1	2	cell differentiation involved in kidney development	BP
GO:0015079	0.215496	0.987094	1	2	potassium ion transmembrane transporter activity	MF
GO:0015298	0.215496	0.987094	1	2	solute:cation antiporter activity	MF
GO:0015491	0.215496	0.987094	1	2	cation:cation antiporter activity	MF
GO:0022821	0.215496	0.987094	1	2	potassium ion antiporter activity	MF
GO:0031402	0.215496	0.987094	1	2	sodium ion binding	MF
GO:0042440	0.215496	0.987094	1	2	pigment metabolic process	BP
GO:0044550	0.215496	0.987094	1	2	secondary metabolite biosynthetic process	BP
GO:0046148	0.215496	0.987094	1	2	pigment biosynthetic process	BP
GO:0048646	0.215956	0.891104	7	43	anatomical structure formation involved in morphogenesis	BP
GO:0003128	0.216262	0.986996	1	2	heart field specification	BP
GO:0003139	0.216262	0.986996	1	2	secondary heart field specification	BP
GO:0003215	0.216262	0.986996	1	2	cardiac right ventricle morphogenesis	BP
GO:0060914	0.216262	0.986996	1	2	heart formation	BP
GO:0036015	0.216532	0.986961	1	2	response to interleukin-3	BP
GO:0036016	0.216532	0.986961	1	2	cellular response to interleukin-3	BP
GO:0004896	0.21658	0.986955	1	2	cytokine receptor activity	MF
GO:0051963	0.217074	0.986892	1	2	regulation of synapse assembly	BP
GO:0051965	0.217074	0.986892	1	2	positive regulation of synapse assembly	BP
GO:0051602	0.217542	0.986831	1	2	response to electrical stimulus	BP
GO:0019907	0.217594	0.986825	1	2	cyclin-dependent protein kinase activating kinase holoenzyme complex	CC
GO:0032806	0.217594	0.986825	1	2	carboxy-terminal domain protein kinase complex	CC
GO:0030316	0.217881	0.986788	1	2	osteoclast differentiation	BP
GO:0006284	0.217894	0.986786	1	2	base-excision repair	BP
GO:0001205	0.218192	0.986747	1	2	transcriptional activator activity, RNA polymerase II distal enhancer sequence-specific binding	MF
GO:0007031	0.218442	0.986715	1	2	peroxisome organization	BP
GO:0060766	0.218506	0.986707	1	2	negative regulation of androgen receptor signaling pathway	BP
GO:0007080	0.218515	0.986705	1	2	mitotic metaphase plate congression	BP
GO:0050000	0.218515	0.986705	1	2	chromosome localization	BP
GO:0051303	0.218515	0.986705	1	2	establishment of chromosome localization	BP
GO:0051310	0.218515	0.986705	1	2	metaphase plate congression	BP
GO:1904037	0.218558	0.9867	1	2	positive regulation of epithelial cell apoptotic process	BP
GO:0035748	0.218592	0.986695	1	2	myelin sheath abaxonal region	CC
GO:2000272	0.218645	0.986689	1	2	negative regulation of receptor activity	BP
GO:0032465	0.218646	0.986688	1	2	regulation of cytokinesis	BP
GO:0033147	0.218655	0.986687	1	2	negative regulation of intracellular estrogen receptor signaling pathway	BP
GO:0043425	0.218655	0.986687	1	2	bHLH transcription factor binding	MF
GO:0043162	0.218657	0.986687	1	2	ubiquitin-dependent protein catabolic process via the multivesicular body sorting pathway	BP
GO:0019068	0.218657	0.986687	1	2	virion assembly	BP
GO:0036257	0.218657	0.986687	1	2	multivesicular body organization	BP
GO:0036258	0.218657	0.986687	1	2	multivesicular body assembly	BP
GO:0036452	0.218657	0.986687	1	2	ESCRT complex	CC
GO:0015918	0.218657	0.986687	1	2	sterol transport	BP
GO:0030301	0.218657	0.986687	1	2	cholesterol transport	BP
GO:0051782	0.218657	0.986687	1	2	negative regulation of cell division	BP
GO:0000062	0.218666	0.986686	1	2	fatty-acyl-CoA binding	MF
GO:0003995	0.218666	0.986686	1	2	acyl-CoA dehydrogenase activity	MF
GO:0016627	0.218666	0.986686	1	2	oxidoreductase activity, acting on the CH-CH group of donors	MF
GO:0033539	0.218666	0.986686	1	2	fatty acid beta-oxidation using acyl-CoA dehydrogenase	BP
GO:0052890	0.218666	0.986686	1	2	oxidoreductase activity, acting on the CH-CH group of donors, with a flavin as acceptor	MF
GO:0005164	0.218686	0.986683	1	2	tumor necrosis factor receptor binding	MF
GO:0055038	0.218694	0.986682	1	2	recycling endosome membrane	CC
GO:0006882	0.218694	0.986682	1	2	cellular zinc ion homeostasis	BP
GO:0055069	0.218694	0.986682	1	2	zinc ion homeostasis	BP
GO:0034703	0.218698	0.986682	1	2	cation channel complex	CC
GO:0034704	0.218698	0.986682	1	2	calcium channel complex	CC
GO:0006020	0.218699	0.986682	1	2	inositol metabolic process	BP
GO:0046173	0.218699	0.986682	1	2	polyol biosynthetic process	BP
GO:0070545	0.218701	0.986681	1	2	PeBoW complex	CC
GO:0016411	0.218706	0.986681	1	2	acylglycerol O-acyltransferase activity	MF
GO:0097006	0.218706	0.986681	1	2	regulation of plasma lipoprotein particle levels	BP
GO:0048291	0.218707	0.986681	1	2	isotype switching to IgG isotypes	BP
GO:0012510	0.218708	0.98668	1	2	trans-Golgi network transport vesicle membrane	CC
GO:0030118	0.218708	0.98668	1	2	clathrin coat	CC
GO:0030125	0.218708	0.98668	1	2	clathrin vesicle coat	CC
GO:0030130	0.218708	0.98668	1	2	clathrin coat of trans-Golgi network vesicle	CC
GO:0030131	0.218708	0.98668	1	2	clathrin adaptor complex	CC
GO:0030140	0.218708	0.98668	1	2	trans-Golgi network transport vesicle	CC
GO:0000179	0.218708	0.98668	1	2	rRNA (adenine-N6,N6-)-dimethyltransferase activity	MF
GO:0005883	0.218708	0.98668	1	2	neurofilament	CC
GO:0016433	0.218708	0.98668	1	2	rRNA (adenine) methyltransferase activity	MF
GO:0033693	0.218708	0.98668	1	2	neurofilament bundle assembly	BP
GO:0045110	0.218708	0.98668	1	2	intermediate filament bundle assembly	BP
GO:0071800	0.218708	0.98668	1	2	podosome assembly	BP
GO:0001578	0.218708	0.98668	1	2	microtubule bundle formation	BP
GO:0006825	0.218708	0.98668	1	2	copper ion transport	BP
GO:0008271	0.218708	0.98668	1	2	secondary active sulfate transmembrane transporter activity	MF
GO:0008272	0.218708	0.98668	1	2	sulfate transport	BP
GO:0015106	0.218708	0.98668	1	2	bicarbonate transmembrane transporter activity	MF
GO:0015116	0.218708	0.98668	1	2	sulfate transmembrane transporter activity	MF
GO:0015662	0.218708	0.98668	1	2	ATPase activity, coupled to transmembrane movement of ions, phosphorylative mechanism	MF
GO:0016322	0.218708	0.98668	1	2	neuron remodeling	BP
GO:0016601	0.218708	0.98668	1	2	Rac protein signal transduction	BP
GO:0019531	0.218708	0.98668	1	2	oxalate transmembrane transporter activity	MF
GO:0019532	0.218708	0.98668	1	2	oxalate transport	BP
GO:0033623	0.218708	0.98668	1	2	regulation of integrin activation	BP
GO:0035089	0.218708	0.98668	1	2	establishment of apical/basal cell polarity	BP
GO:0042622	0.218708	0.98668	1	2	photoreceptor outer segment membrane	CC
GO:0043240	0.218708	0.98668	1	2	Fanconi anaemia nuclear complex	CC
GO:0045989	0.218708	0.98668	1	2	positive regulation of striated muscle contraction	BP
GO:0051657	0.218708	0.98668	1	2	maintenance of organelle location	BP
GO:0060260	0.218708	0.98668	1	2	regulation of transcription initiation from RNA polymerase II promoter	BP
GO:0060261	0.218708	0.98668	1	2	positive regulation of transcription initiation from RNA polymerase II promoter	BP
GO:0061162	0.218708	0.98668	1	2	establishment of monopolar cell polarity	BP
GO:0061339	0.218708	0.98668	1	2	establishment or maintenance of monopolar cell polarity	BP
GO:1902358	0.218708	0.98668	1	2	sulfate transmembrane transport	BP
GO:2001022	0.218708	0.98668	1	2	positive regulation of response to DNA damage stimulus	BP
GO:0006903	0.218708	0.98668	1	2	vesicle targeting	BP
GO:0008105	0.218708	0.98668	1	2	asymmetric protein localization	BP
GO:0031062	0.218708	0.98668	1	2	positive regulation of histone methylation	BP
GO:0036465	0.218708	0.98668	1	2	synaptic vesicle recycling	BP
GO:0042734	0.218708	0.98668	1	2	presynaptic membrane	CC
GO:0043687	0.218708	0.98668	1	2	post-translational protein modification	BP
GO:0048488	0.218708	0.98668	1	2	synaptic vesicle endocytosis	BP
GO:0051571	0.218708	0.98668	1	2	positive regulation of histone H3-K4 methylation	BP
GO:0090630	0.218708	0.98668	1	2	activation of GTPase activity	BP
GO:0001706	0.218708	0.98668	1	2	endoderm formation	BP
GO:0001974	0.218708	0.98668	1	2	blood vessel remodeling	BP
GO:0002283	0.218708	0.98668	1	2	neutrophil activation involved in immune response	BP
GO:0002691	0.218708	0.98668	1	2	regulation of cellular extravasation	BP
GO:0002692	0.218708	0.98668	1	2	negative regulation of cellular extravasation	BP
GO:0005643	0.218708	0.98668	1	2	nuclear pore	CC
GO:0007340	0.218708	0.98668	1	2	acrosome reaction	BP
GO:0034103	0.218708	0.98668	1	2	regulation of tissue remodeling	BP
GO:0034104	0.218708	0.98668	1	2	negative regulation of tissue remodeling	BP
GO:0035987	0.218708	0.98668	1	2	endodermal cell differentiation	BP
GO:0043114	0.218708	0.98668	1	2	regulation of vascular permeability	BP
GO:0043312	0.218708	0.98668	1	2	neutrophil degranulation	BP
GO:0043313	0.218708	0.98668	1	2	regulation of neutrophil degranulation	BP
GO:0043314	0.218708	0.98668	1	2	negative regulation of neutrophil degranulation	BP
GO:0045123	0.218708	0.98668	1	2	cellular extravasation	BP
GO:0048771	0.218708	0.98668	1	2	tissue remodeling	BP
GO:0060312	0.218708	0.98668	1	2	regulation of blood vessel remodeling	BP
GO:0060313	0.218708	0.98668	1	2	negative regulation of blood vessel remodeling	BP
GO:1902563	0.218708	0.98668	1	2	regulation of neutrophil activation	BP
GO:1902564	0.218708	0.98668	1	2	negative regulation of neutrophil activation	BP
GO:0016529	0.218708	0.98668	1	2	sarcoplasmic reticulum	CC
GO:0022612	0.218708	0.98668	1	2	gland morphogenesis	BP
GO:0031094	0.218708	0.98668	1	2	platelet dense tubular network	CC
GO:0031095	0.218708	0.98668	1	2	platelet dense tubular network membrane	CC
GO:0060443	0.218708	0.98668	1	2	mammary gland morphogenesis	BP
GO:0060603	0.218708	0.98668	1	2	mammary gland duct morphogenesis	BP
GO:0030521	0.22369	0.949579	2	8	androgen receptor signaling pathway	BP
GO:0040011	0.223774	0.880218	8	52	locomotion	BP
GO:0008406	0.224817	0.949157	2	8	gonad development	BP
GO:0050900	0.226098	0.925991	3	15	leukocyte migration	BP
GO:0008168	0.226413	0.925837	3	15	methyltransferase activity	MF
GO:0016741	0.226413	0.925837	3	15	transferase activity, transferring one-carbon groups	MF
GO:0043167	0.227468	0.844138	23	173	ion binding	MF
GO:0030662	0.22748	0.948153	2	8	coated vesicle membrane	CC
GO:0051249	0.227921	0.925096	3	15	regulation of lymphocyte activation	BP
GO:0048037	0.228963	0.924583	3	15	cofactor binding	MF
GO:0046872	0.229543	0.843472	22	165	metal ion binding	MF
GO:0046395	0.229597	0.947349	2	8	carboxylic acid catabolic process	BP
GO:0044242	0.229964	0.947209	2	8	cellular lipid catabolic process	BP
GO:0001505	0.234809	0.945346	2	8	regulation of neurotransmitter levels	BP
GO:0006836	0.234809	0.945346	2	8	neurotransmitter transport	BP
GO:0007269	0.234809	0.945346	2	8	neurotransmitter secretion	BP
GO:0099531	0.234809	0.945346	2	8	presynaptic process involved in chemical synaptic transmission	BP
GO:0099643	0.234809	0.945346	2	8	signal release from synapse	BP
GO:0000139	0.237622	0.904326	4	22	Golgi membrane	CC
GO:0098805	0.238573	0.865106	9	60	whole membrane	CC
GO:0015267	0.240683	0.918717	3	15	channel activity	MF
GO:0022803	0.240683	0.918717	3	15	passive transmembrane transporter activity	MF
GO:0001228	0.241978	0.918059	3	15	transcriptional activator activity, RNA polymerase II transcription regulatory region sequence-specific binding	MF
GO:0006364	0.245503	0.877627	6	42	rRNA processing	BP
GO:0048878	0.245575	0.871069	7	45	chemical homeostasis	BP
GO:0008270	0.25087	0.861308	8	53	zinc ion binding	MF
GO:0045930	0.25571	0.935529	2	9	negative regulation of mitotic cell cycle	BP
GO:0043169	0.260413	0.818549	22	168	cation binding	MF
GO:0016746	0.260594	0.933454	2	9	transferase activity, transferring acyl groups	MF
GO:0016072	0.266118	0.86363	6	43	rRNA metabolic process	BP
GO:0010876	0.266508	0.930901	2	9	lipid localization	BP
GO:0072359	0.266738	0.864121	6	38	circulatory system development	BP
GO:0016887	0.267619	0.886266	4	23	ATPase activity	MF
GO:0034394	0.267907	0.972998	1	3	protein localization to cell surface	BP
GO:0046916	0.268001	0.93025	2	9	cellular transition metal ion homeostasis	BP
GO:0031123	0.269814	0.929455	2	9	RNA 3'-end processing	BP
GO:0045137	0.270318	0.929234	2	9	development of primary sexual characteristics	BP
GO:0002064	0.270959	0.928951	2	9	epithelial cell development	BP
GO:0006403	0.271144	0.901965	3	16	RNA localization	BP
GO:0005085	0.272821	0.901044	3	16	guanyl-nucleotide exchange factor activity	MF
GO:0030658	0.272929	0.92808	2	9	transport vesicle membrane	CC
GO:0008150	0.273933	0.847059	79	683	biological_process	BP
GO:0016571	0.274379	0.927436	2	9	histone methylation	BP
GO:0030335	0.274552	0.927359	2	9	positive regulation of cell migration	BP
GO:2000147	0.274552	0.927359	2	9	positive regulation of cell motility	BP
GO:0016054	0.275168	0.927084	2	9	organic acid catabolic process	BP
GO:0008757	0.275197	0.927071	2	9	S-adenosylmethionine-dependent methyltransferase activity	MF
GO:0005765	0.275469	0.899583	3	16	lysosomal membrane	CC
GO:0098852	0.275469	0.899583	3	16	lytic vacuole membrane	CC
GO:0016042	0.27554	0.926918	2	9	lipid catabolic process	BP
GO:0032259	0.276123	0.880653	4	24	methylation	BP
GO:0055082	0.277287	0.866885	5	31	cellular chemical homeostasis	BP
GO:0006874	0.279127	0.925307	2	9	cellular calcium ion homeostasis	BP
GO:0055074	0.279127	0.925307	2	9	calcium ion homeostasis	BP
GO:0042623	0.279144	0.897541	3	16	ATPase activity, coupled	MF
GO:0001101	0.279179	0.925284	2	9	response to acid chemical	BP
GO:0005802	0.279452	0.925161	2	9	trans-Golgi network	CC
GO:0044710	0.279537	0.803949	21	164	single-organism metabolic process	BP
GO:0098656	0.280515	0.92468	2	9	anion transmembrane transport	BP
GO:0048489	0.280786	0.924557	2	9	synaptic vesicle transport	BP
GO:0097479	0.280786	0.924557	2	9	synaptic vesicle localization	BP
GO:0097480	0.280786	0.924557	2	9	establishment of synaptic vesicle localization	BP
GO:0016324	0.280788	0.924556	2	9	apical plasma membrane	CC
GO:0090501	0.280877	0.924516	2	9	RNA phosphodiester bond hydrolysis	BP
GO:0031011	0.284337	0.9693	1	3	Ino80 complex	CC
GO:0033202	0.284337	0.9693	1	3	DNA helicase complex	CC
GO:0006081	0.286385	0.968819	1	3	cellular aldehyde metabolic process	BP
GO:0007631	0.286973	0.968681	1	3	feeding behavior	BP
GO:0005615	0.289315	0.848089	6	40	extracellular space	CC
GO:0014704	0.289332	0.968121	1	3	intercalated disc	CC
GO:0044291	0.289332	0.968121	1	3	cell-cell contact zone	CC
GO:0051156	0.290006	0.967959	1	3	glucose 6-phosphate metabolic process	BP
GO:0044275	0.290074	0.967943	1	3	cellular carbohydrate catabolic process	BP
GO:0043470	0.290084	0.967941	1	3	regulation of carbohydrate catabolic process	BP
GO:0002697	0.290737	0.890303	3	17	regulation of immune effector process	BP
GO:0044743	0.292806	0.967285	1	3	intracellular protein transmembrane import	BP
GO:0065002	0.292806	0.967285	1	3	intracellular protein transmembrane transport	BP
GO:0071806	0.292806	0.967285	1	3	protein transmembrane transport	BP
GO:0002093	0.293043	0.967228	1	3	auditory receptor cell morphogenesis	BP
GO:0035315	0.293043	0.967228	1	3	hair cell differentiation	BP
GO:0042491	0.293043	0.967228	1	3	auditory receptor cell differentiation	BP
GO:0060088	0.293043	0.967228	1	3	auditory receptor cell stereocilium organization	BP
GO:0060117	0.293043	0.967228	1	3	auditory receptor cell development	BP
GO:0046165	0.293315	0.967162	1	3	alcohol biosynthetic process	BP
GO:0005507	0.293323	0.96716	1	3	copper ion binding	MF
GO:0060052	0.293323	0.96716	1	3	neurofilament cytoskeleton organization	BP
GO:0090075	0.293323	0.96716	1	3	relaxation of muscle	BP
GO:0001750	0.293661	0.967078	1	3	photoreceptor outer segment	CC
GO:0071346	0.294174	0.966953	1	3	cellular response to interferon-gamma	BP
GO:0012507	0.294477	0.966879	1	3	ER to Golgi transport vesicle membrane	CC
GO:0060765	0.295336	0.966669	1	3	regulation of androgen receptor signaling pathway	BP
GO:0044282	0.297178	0.886574	3	17	small molecule catabolic process	BP
GO:0002687	0.298141	0.965978	1	3	positive regulation of leukocyte migration	BP
GO:0050921	0.298141	0.965978	1	3	positive regulation of chemotaxis	BP
GO:0048857	0.298422	0.965908	1	3	neural nucleus development	BP
GO:0001098	0.29867	0.965846	1	3	basal transcription machinery binding	MF
GO:0001099	0.29867	0.965846	1	3	basal RNA polymerase II transcription machinery binding	MF
GO:0031012	0.299129	0.851366	5	34	extracellular matrix	CC
GO:0006122	0.299671	0.965597	1	3	mitochondrial electron transport, ubiquinol to cytochrome c	BP
GO:0020037	0.299671	0.965597	1	3	heme binding	MF
GO:0004860	0.299859	0.96555	1	3	protein kinase inhibitor activity	MF
GO:0016538	0.299859	0.96555	1	3	cyclin-dependent protein serine/threonine kinase regulator activity	MF
GO:0019210	0.299859	0.96555	1	3	kinase inhibitor activity	MF
GO:0016722	0.30001	0.965512	1	3	oxidoreductase activity, oxidizing metal ions	MF
GO:0042445	0.301162	0.965224	1	3	hormone metabolic process	BP
GO:0004175	0.30166	0.88395	3	17	endopeptidase activity	MF
GO:0034340	0.301971	0.96502	1	3	response to type I interferon	BP
GO:0060337	0.301971	0.96502	1	3	type I interferon signaling pathway	BP
GO:0071357	0.301971	0.96502	1	3	cellular response to type I interferon	BP
GO:0042605	0.301971	0.96502	1	3	peptide antigen binding	MF
GO:0003746	0.30281	0.964808	1	3	translation elongation factor activity	MF
GO:0035065	0.303029	0.964753	1	3	regulation of histone acetylation	BP
GO:0035066	0.303029	0.964753	1	3	positive regulation of histone acetylation	BP
GO:2000758	0.303029	0.964753	1	3	positive regulation of peptidyl-lysine acetylation	BP
GO:0000307	0.30332	0.964679	1	3	cyclin-dependent protein kinase holoenzyme complex	CC
GO:0019908	0.30332	0.964679	1	3	nuclear cyclin-dependent protein kinase holoenzyme complex	CC
GO:1902554	0.30332	0.964679	1	3	serine/threonine protein kinase complex	CC
GO:1902911	0.30332	0.964679	1	3	protein kinase complex	CC
GO:0050807	0.303528	0.964627	1	3	regulation of synapse organization	BP
GO:0002252	0.304118	0.86248	4	25	immune effector process	BP
GO:0031430	0.30457	0.964362	1	3	M band	CC
GO:0031672	0.30457	0.964362	1	3	A band	CC
GO:0001656	0.305136	0.964217	1	3	metanephros development	BP
GO:0001649	0.306419	0.911037	2	10	osteoblast differentiation	BP
GO:0002696	0.306727	0.910885	2	10	positive regulation of leukocyte activation	BP
GO:0050867	0.306727	0.910885	2	10	positive regulation of cell activation	BP
GO:0051251	0.306727	0.910885	2	10	positive regulation of lymphocyte activation	BP
GO:0030955	0.306754	0.963803	1	3	potassium ion binding	MF
GO:0031420	0.306754	0.963803	1	3	alkali metal ion binding	MF
GO:0048709	0.307212	0.963685	1	3	oligodendrocyte differentiation	BP
GO:0003208	0.307389	0.963639	1	3	cardiac ventricle morphogenesis	BP
GO:0010092	0.307432	0.963628	1	3	specification of animal organ identity	BP
GO:0048645	0.307432	0.963628	1	3	animal organ formation	BP
GO:0014706	0.307809	0.880309	3	17	striated muscle tissue development	BP
GO:0060537	0.307809	0.880309	3	17	muscle tissue development	BP
GO:0044441	0.308006	0.880192	3	17	ciliary part	CC
GO:0007416	0.308149	0.963443	1	3	synapse assembly	BP
GO:0006090	0.308213	0.91015	2	10	pyruvate metabolic process	BP
GO:0003151	0.308323	0.963398	1	3	outflow tract morphogenesis	BP
GO:0050775	0.308369	0.963386	1	3	positive regulation of dendrite morphogenesis	BP
GO:0045834	0.308628	0.963319	1	3	positive regulation of lipid metabolic process	BP
GO:0008652	0.308857	0.96326	1	3	cellular amino acid biosynthetic process	BP
GO:0032813	0.309113	0.963193	1	3	tumor necrosis factor receptor superfamily binding	MF
GO:0050982	0.309322	0.963139	1	3	detection of mechanical stimulus	BP
GO:0030515	0.309339	0.963135	1	3	snoRNA binding	MF
GO:0019905	0.309414	0.963115	1	3	syntaxin binding	MF
GO:0033144	0.309417	0.963114	1	3	negative regulation of intracellular steroid hormone receptor signaling pathway	BP
GO:0002456	0.309492	0.963095	1	3	T cell mediated immunity	BP
GO:0060291	0.309493	0.963094	1	3	long-term synaptic potentiation	BP
GO:0045109	0.309515	0.963089	1	3	intermediate filament organization	BP
GO:0007032	0.309524	0.963086	1	3	endosome organization	BP
GO:0017111	0.309528	0.824915	7	48	nucleoside-triphosphatase activity	MF
GO:0035909	0.309549	0.96308	1	3	aorta morphogenesis	BP
GO:0048844	0.309549	0.96308	1	3	artery morphogenesis	BP
GO:0070412	0.309549	0.96308	1	3	R-SMAD binding	MF
GO:0001947	0.309549	0.96308	1	3	heart looping	BP
GO:0003143	0.309549	0.96308	1	3	embryonic heart tube morphogenesis	BP
GO:0007368	0.309549	0.96308	1	3	determination of left/right symmetry	BP
GO:0009799	0.309549	0.96308	1	3	specification of symmetry	BP
GO:0009855	0.309549	0.96308	1	3	determination of bilateral symmetry	BP
GO:0033146	0.309549	0.96308	1	3	regulation of intracellular estrogen receptor signaling pathway	BP
GO:0061371	0.309549	0.96308	1	3	determination of heart left/right asymmetry	BP
GO:0061383	0.309549	0.96308	1	3	trabecula morphogenesis	BP
GO:0061384	0.309549	0.96308	1	3	heart trabecula morphogenesis	BP
GO:0048644	0.309549	0.96308	1	3	muscle organ morphogenesis	BP
GO:0055008	0.309549	0.96308	1	3	cardiac muscle tissue morphogenesis	BP
GO:0060415	0.309549	0.96308	1	3	muscle tissue morphogenesis	BP
GO:1903541	0.30955	0.963079	1	3	regulation of exosomal secretion	BP
GO:1903543	0.30955	0.963079	1	3	positive regulation of exosomal secretion	BP
GO:1990182	0.30955	0.963079	1	3	exosomal secretion	BP
GO:0006900	0.30955	0.963079	1	3	membrane budding	BP
GO:0033120	0.309579	0.963072	1	3	positive regulation of RNA splicing	BP
GO:0048026	0.309579	0.963072	1	3	positive regulation of mRNA splicing, via spliceosome	BP
GO:0008374	0.309594	0.963068	1	3	O-acyltransferase activity	MF
GO:1901682	0.309595	0.963068	1	3	sulfur compound transmembrane transporter activity	MF
GO:0006638	0.309596	0.963068	1	3	neutral lipid metabolic process	BP
GO:0006639	0.309596	0.963068	1	3	acylglycerol metabolic process	BP
GO:0006641	0.309596	0.963068	1	3	triglyceride metabolic process	BP
GO:0015301	0.309596	0.963068	1	3	anion:anion antiporter activity	MF
GO:0015701	0.309596	0.963068	1	3	bicarbonate transport	BP
GO:0019432	0.309596	0.963068	1	3	triglyceride biosynthetic process	BP
GO:0019829	0.309596	0.963068	1	3	cation-transporting ATPase activity	MF
GO:0030119	0.309596	0.963068	1	3	AP-type membrane coat adaptor complex	CC
GO:0030120	0.309596	0.963068	1	3	vesicle coat	CC
GO:0042551	0.309596	0.963068	1	3	neuron maturation	BP
GO:0042625	0.309596	0.963068	1	3	ATPase coupled ion transmembrane transporter activity	MF
GO:0046460	0.309596	0.963068	1	3	neutral lipid biosynthetic process	BP
GO:0046463	0.309596	0.963068	1	3	acylglycerol biosynthetic process	BP
GO:0002446	0.309596	0.963068	1	3	neutrophil mediated immunity	BP
GO:0002704	0.309596	0.963068	1	3	negative regulation of leukocyte mediated immunity	BP
GO:0002887	0.309596	0.963068	1	3	negative regulation of myeloid leukocyte mediated immunity	BP
GO:0005604	0.309596	0.963068	1	3	basement membrane	CC
GO:0007292	0.309596	0.963068	1	3	female gamete generation	BP
GO:0009395	0.309596	0.963068	1	3	phospholipid catabolic process	BP
GO:0016706	0.309596	0.963068	1	3	oxidoreductase activity, acting on paired donors, with incorporation or reduction of molecular oxygen, 2-oxoglutarate as one donor, and incorporation of one atom each of oxygen into both donors	MF
GO:0022617	0.309596	0.963068	1	3	extracellular matrix disassembly	BP
GO:0032794	0.309596	0.963068	1	3	GTPase activating protein binding	MF
GO:0033622	0.309596	0.963068	1	3	integrin activation	BP
GO:0036230	0.309596	0.963068	1	3	granulocyte activation	BP
GO:0042119	0.309596	0.963068	1	3	neutrophil activation	BP
GO:0043301	0.309596	0.963068	1	3	negative regulation of leukocyte degranulation	BP
GO:0045920	0.309596	0.963068	1	3	negative regulation of exocytosis	BP
GO:0045933	0.309596	0.963068	1	3	positive regulation of muscle contraction	BP
GO:0051213	0.309596	0.963068	1	3	dioxygenase activity	MF
GO:0051569	0.309596	0.963068	1	3	regulation of histone H3-K4 methylation	BP
GO:0060170	0.309596	0.963068	1	3	ciliary membrane	CC
GO:0061180	0.309596	0.963068	1	3	mammary gland epithelium development	BP
GO:1903306	0.309596	0.963068	1	3	negative regulation of regulated secretory pathway	BP
GO:2000142	0.309596	0.963068	1	3	regulation of DNA-templated transcription, initiation	BP
GO:2000144	0.309596	0.963068	1	3	positive regulation of DNA-templated transcription, initiation	BP
GO:0007492	0.309596	0.963068	1	3	endoderm development	BP
GO:0001570	0.309596	0.963068	1	3	vasculogenesis	BP
GO:0045321	0.310254	0.858461	4	25	leukocyte activation	BP
GO:0050727	0.311129	0.9087	2	10	regulation of inflammatory response	BP
GO:0055076	0.31349	0.907517	2	10	transition metal ion homeostasis	BP
GO:0006066	0.314055	0.907233	2	10	alcohol metabolic process	BP
GO:0030518	0.314662	0.906928	2	10	intracellular steroid hormone receptor signaling pathway	BP
GO:0007548	0.315805	0.906351	2	10	sex differentiation	BP
GO:0040017	0.320032	0.904204	2	10	positive regulation of locomotion	BP
GO:0016050	0.322531	0.902923	2	10	vesicle organization	BP
GO:0061025	0.322531	0.902923	2	10	membrane fusion	BP
GO:0008509	0.325976	0.901145	2	10	anion transmembrane transporter activity	MF
GO:0048562	0.326099	0.868509	3	18	embryonic organ morphogenesis	BP
GO:0017157	0.326223	0.901016	2	10	regulation of exocytosis	BP
GO:0051054	0.326295	0.900979	2	10	positive regulation of DNA metabolic process	BP
GO:0016462	0.329562	0.809606	7	49	pyrophosphatase activity	MF
GO:0016817	0.329562	0.809606	7	49	hydrolase activity, acting on acid anhydrides	MF
GO:0016818	0.329562	0.809606	7	49	hydrolase activity, acting on acid anhydrides, in phosphorus-containing anhydrides	MF
GO:0048598	0.337474	0.839679	4	26	embryonic morphogenesis	BP
GO:0006928	0.341001	0.786678	9	67	movement of cell or subcellular component	BP
GO:0044089	0.341509	0.858797	3	18	positive regulation of cellular component biogenesis	BP
GO:0022613	0.341696	0.79179	8	64	ribonucleoprotein complex biogenesis	BP
GO:0006367	0.342359	0.891071	2	11	transcription initiation from RNA polymerase II promoter	BP
GO:0000323	0.342561	0.836149	4	26	lytic vacuole	CC
GO:0005764	0.342561	0.836149	4	26	lysosome	CC
GO:0006479	0.344373	0.889968	2	11	protein methylation	BP
GO:0008213	0.344373	0.889968	2	11	protein alkylation	BP
GO:0090596	0.345547	0.889322	2	11	sensory organ morphogenesis	BP
GO:0009451	0.345652	0.889265	2	11	RNA modification	BP
GO:0090305	0.346418	0.855642	3	18	nucleic acid phosphodiester bond hydrolysis	BP
GO:0044431	0.347807	0.832478	4	26	Golgi apparatus part	CC
GO:0007417	0.348709	0.816001	5	34	central nervous system development	BP
GO:0051640	0.350919	0.830285	4	26	organelle localization	BP
GO:0016860	0.352257	0.945478	1	4	intramolecular oxidoreductase activity	MF
GO:0044459	0.353569	0.776496	9	67	plasma membrane part	CC
GO:0051272	0.355245	0.883922	2	11	positive regulation of cellular component movement	BP
GO:1990267	0.356256	0.944106	1	4	response to transition metal nanoparticle	BP
GO:0009755	0.359549	0.881484	2	11	hormone-mediated signaling pathway	BP
GO:0043401	0.359549	0.881484	2	11	steroid hormone mediated signaling pathway	BP
GO:0050918	0.35969	0.942911	1	4	positive chemotaxis	BP
GO:0043414	0.360167	0.845947	3	19	macromolecule methylation	BP
GO:0046649	0.360668	0.845614	3	19	lymphocyte activation	BP
GO:0042490	0.360942	0.942471	1	4	mechanoreceptor differentiation	BP
GO:0060113	0.360942	0.942471	1	4	inner ear receptor cell differentiation	BP
GO:0060119	0.360942	0.942471	1	4	inner ear receptor cell development	BP
GO:0060122	0.360942	0.942471	1	4	inner ear receptor stereocilium organization	BP
GO:0000463	0.361094	0.942418	1	4	maturation of LSU-rRNA from tricistronic rRNA transcript (SSU-rRNA, 5.8S rRNA, LSU-rRNA)	BP
GO:0042063	0.361287	0.880493	2	11	gliogenesis	BP
GO:0044262	0.361541	0.880348	2	11	cellular carbohydrate metabolic process	BP
GO:0030135	0.363335	0.87932	2	11	coated vesicle	CC
GO:0005125	0.364227	0.941309	1	4	cytokine activity	MF
GO:0007517	0.367513	0.876908	2	11	muscle organ development	BP
GO:0097346	0.367673	0.940073	1	4	INO80-type complex	CC
GO:0008360	0.369125	0.875972	2	11	regulation of cell shape	BP
GO:0031984	0.369648	0.875667	2	11	organelle subcompartment	CC
GO:0098791	0.369648	0.875667	2	11	Golgi subcompartment	CC
GO:0016578	0.37026	0.939136	1	4	histone deubiquitination	BP
GO:0051291	0.370352	0.875256	2	11	protein heterooligomerization	BP
GO:0060563	0.37059	0.939015	1	4	neuroepithelial cell differentiation	BP
GO:0008637	0.370813	0.874987	2	11	apoptotic mitochondrial changes	BP
GO:0019725	0.370947	0.798987	5	35	cellular homeostasis	BP
GO:0019838	0.372634	0.938267	1	4	growth factor binding	MF
GO:0050728	0.372634	0.938267	1	4	negative regulation of inflammatory response	BP
GO:0010675	0.372757	0.938222	1	4	regulation of cellular carbohydrate metabolic process	BP
GO:0072562	0.373183	0.938066	1	4	blood microparticle	CC
GO:0050795	0.373909	0.937798	1	4	regulation of behavior	BP
GO:0035295	0.37411	0.836552	3	19	tube development	BP
GO:0006887	0.375517	0.812118	4	27	exocytosis	BP
GO:0051087	0.375622	0.937164	1	4	chaperone binding	MF
GO:0003018	0.375623	0.937164	1	4	vascular process in circulatory system	BP
GO:0030334	0.376259	0.835082	3	19	regulation of cell migration	BP
GO:0034341	0.376376	0.936884	1	4	response to interferon-gamma	BP
GO:0030134	0.376644	0.936784	1	4	ER to Golgi transport vesicle	CC
GO:0043547	0.377288	0.810814	4	27	positive regulation of GTPase activity	BP
GO:0001503	0.378327	0.869227	2	12	ossification	BP
GO:0000981	0.378559	0.809875	4	27	RNA polymerase II transcription factor activity, sequence-specific DNA binding	MF
GO:0005778	0.378909	0.935937	1	4	peroxisomal membrane	CC
GO:0031903	0.378909	0.935937	1	4	microbody membrane	CC
GO:0033762	0.379149	0.935846	1	4	response to glucagon	BP
GO:0050920	0.379886	0.935569	1	4	regulation of chemotaxis	BP
GO:1901985	0.380092	0.935491	1	4	positive regulation of protein acetylation	BP
GO:0042054	0.380354	0.935392	1	4	histone methyltransferase activity	MF
GO:0006635	0.380551	0.935318	1	4	fatty acid beta-oxidation	BP
GO:0019395	0.380551	0.935318	1	4	fatty acid oxidation	BP
GO:0034440	0.380551	0.935318	1	4	lipid oxidation	BP
GO:0046906	0.38124	0.935057	1	4	tetrapyrrole binding	MF
GO:0030670	0.383274	0.934284	1	4	phagocytic vesicle membrane	CC
GO:0071556	0.383274	0.934284	1	4	integral component of lumenal side of endoplasmic reticulum membrane	CC
GO:0098553	0.383274	0.934284	1	4	lumenal side of endoplasmic reticulum membrane	CC
GO:0000149	0.3833	0.934274	1	4	SNARE binding	MF
GO:2000756	0.384092	0.933971	1	4	regulation of peptidyl-lysine acetylation	BP
GO:0050803	0.384652	0.933756	1	4	regulation of synapse structure or activity	BP
GO:0050808	0.384652	0.933756	1	4	synapse organization	BP
GO:1900006	0.384848	0.933681	1	4	positive regulation of dendrite development	BP
GO:0061326	0.384983	0.933629	1	4	renal tubule development	BP
GO:0072006	0.384983	0.933629	1	4	nephron development	BP
GO:0072009	0.384983	0.933629	1	4	nephron epithelium development	BP
GO:0072073	0.384983	0.933629	1	4	kidney epithelium development	BP
GO:0072080	0.384983	0.933629	1	4	nephron tubule development	BP
GO:0072348	0.385345	0.93349	1	4	sulfur compound transport	BP
GO:0000217	0.385648	0.933373	1	4	DNA secondary structure binding	MF
GO:0004003	0.386003	0.933237	1	4	ATP-dependent DNA helicase activity	MF
GO:0015081	0.387502	0.932658	1	4	sodium ion transmembrane transporter activity	MF
GO:0070059	0.3878	0.932542	1	4	intrinsic apoptotic signaling pathway in response to endoplasmic reticulum stress	BP
GO:0035336	0.388689	0.932197	1	4	long-chain fatty-acyl-CoA metabolic process	BP
GO:0035337	0.388689	0.932197	1	4	fatty-acyl-CoA metabolic process	BP
GO:0005871	0.388813	0.932149	1	4	kinesin complex	CC
GO:0035088	0.388935	0.932101	1	4	establishment or maintenance of apical/basal cell polarity	BP
GO:0061245	0.388935	0.932101	1	4	establishment or maintenance of bipolar cell polarity	BP
GO:0007519	0.389328	0.931948	1	4	skeletal muscle tissue development	BP
GO:0060538	0.389328	0.931948	1	4	skeletal muscle organ development	BP
GO:0030686	0.389361	0.931935	1	4	90S preribosome	CC
GO:0030170	0.389366	0.931933	1	4	pyridoxal phosphate binding	MF
GO:1901606	0.389366	0.931933	1	4	alpha-amino acid catabolic process	BP
GO:0015850	0.389382	0.931927	1	4	organic hydroxy compound transport	BP
GO:0030665	0.389422	0.931911	1	4	clathrin-coated vesicle membrane	CC
GO:0032469	0.389456	0.931898	1	4	endoplasmic reticulum calcium ion homeostasis	BP
GO:0035794	0.389605	0.93184	1	4	positive regulation of mitochondrial membrane permeability	BP
GO:0097345	0.389605	0.93184	1	4	mitochondrial outer membrane permeabilization	BP
GO:1901028	0.389605	0.93184	1	4	regulation of mitochondrial outer membrane permeabilization involved in apoptotic signaling pathway	BP
GO:1902108	0.389605	0.93184	1	4	regulation of mitochondrial membrane permeability involved in apoptotic process	BP
GO:1902110	0.389605	0.93184	1	4	positive regulation of mitochondrial membrane permeability involved in apoptotic process	BP
GO:1902686	0.389605	0.93184	1	4	mitochondrial outer membrane permeabilization involved in programmed cell death	BP
GO:0004197	0.38961	0.931838	1	4	cysteine-type endopeptidase activity	MF
GO:0002686	0.389743	0.931786	1	4	negative regulation of leukocyte migration	BP
GO:0043112	0.389903	0.931723	1	4	receptor metabolic process	BP
GO:1904019	0.389903	0.931723	1	4	epithelial cell apoptotic process	BP
GO:1904035	0.389903	0.931723	1	4	regulation of epithelial cell apoptotic process	BP
GO:0043200	0.389908	0.931722	1	4	response to amino acid	BP
GO:0071230	0.389908	0.931722	1	4	cellular response to amino acid stimulus	BP
GO:0050806	0.38993	0.931713	1	4	positive regulation of synaptic transmission	BP
GO:0031532	0.38993	0.931713	1	4	actin cytoskeleton reorganization	BP
GO:0050681	0.389979	0.931694	1	4	androgen receptor binding	MF
GO:0035050	0.389979	0.931694	1	4	embryonic heart tube development	BP
GO:0030520	0.389979	0.931694	1	4	intracellular estrogen receptor signaling pathway	BP
GO:0045921	0.38998	0.931693	1	4	positive regulation of exocytosis	BP
GO:0019751	0.390005	0.931684	1	4	polyol metabolic process	BP
GO:0043647	0.390005	0.931684	1	4	inositol phosphate metabolic process	BP
GO:0050685	0.390005	0.931684	1	4	positive regulation of mRNA processing	BP
GO:0019888	0.390007	0.931683	1	4	protein phosphatase regulator activity	MF
GO:0006942	0.390012	0.931681	1	4	regulation of striated muscle contraction	BP
GO:0061337	0.390012	0.931681	1	4	cardiac conduction	BP
GO:0070509	0.390012	0.931681	1	4	calcium ion import	BP
GO:1903779	0.390012	0.931681	1	4	regulation of cardiac conduction	BP
GO:0000466	0.390015	0.93168	1	4	maturation of 5.8S rRNA from tricistronic rRNA transcript (SSU-rRNA, 5.8S rRNA, LSU-rRNA)	BP
GO:0005798	0.39002	0.931678	1	4	Golgi-associated vesicle	CC
GO:0016820	0.39002	0.931678	1	4	hydrolase activity, acting on acid anhydrides, catalyzing transmembrane movement of substances	MF
GO:0022853	0.39002	0.931678	1	4	active ion transmembrane transporter activity	MF
GO:0030117	0.39002	0.931678	1	4	membrane coat	CC
GO:0030660	0.39002	0.931678	1	4	Golgi-associated vesicle membrane	CC
GO:0042626	0.39002	0.931678	1	4	ATPase activity, coupled to transmembrane movement of substances	MF
GO:0043492	0.39002	0.931678	1	4	ATPase activity, coupled to movement of substances	MF
GO:0048475	0.39002	0.931678	1	4	coated membrane	CC
GO:0051646	0.39002	0.931678	1	4	mitochondrion localization	BP
GO:0005253	0.39002	0.931678	1	4	anion channel activity	MF
GO:0005254	0.39002	0.931678	1	4	chloride channel activity	MF
GO:0006835	0.39002	0.931678	1	4	dicarboxylic acid transport	BP
GO:0007601	0.39002	0.931678	1	4	visual perception	BP
GO:0015108	0.39002	0.931678	1	4	chloride transmembrane transporter activity	MF
GO:0050953	0.39002	0.931678	1	4	sensory perception of light stimulus	BP
GO:0004620	0.39002	0.931678	1	4	phospholipase activity	MF
GO:0016298	0.39002	0.931678	1	4	lipase activity	MF
GO:0016323	0.39002	0.931678	1	4	basolateral plasma membrane	CC
GO:0021510	0.39002	0.931678	1	4	spinal cord development	BP
GO:0045807	0.39002	0.931678	1	4	positive regulation of endocytosis	BP
GO:0050764	0.39002	0.931678	1	4	regulation of phagocytosis	BP
GO:0050766	0.39002	0.931678	1	4	positive regulation of phagocytosis	BP
GO:0071526	0.39002	0.931678	1	4	semaphorin-plexin signaling pathway	BP
GO:0072583	0.39002	0.931678	1	4	clathrin-dependent endocytosis	BP
GO:0000281	0.39002	0.931678	1	4	mitotic cytokinesis	BP
GO:0061640	0.39002	0.931678	1	4	cytoskeleton-dependent cytokinesis	BP
GO:0002275	0.39002	0.931678	1	4	myeloid cell activation involved in immune response	BP
GO:0002695	0.39002	0.931678	1	4	negative regulation of leukocyte activation	BP
GO:0002886	0.39002	0.931678	1	4	regulation of myeloid leukocyte mediated immunity	BP
GO:0030879	0.39002	0.931678	1	4	mammary gland development	BP
GO:0043299	0.39002	0.931678	1	4	leukocyte degranulation	BP
GO:0043300	0.39002	0.931678	1	4	regulation of leukocyte degranulation	BP
GO:0050866	0.39002	0.931678	1	4	negative regulation of cell activation	BP
GO:0055003	0.39002	0.931678	1	4	cardiac myofibril assembly	BP
GO:0016528	0.39002	0.931678	1	4	sarcoplasm	CC
GO:0006140	0.395378	0.858797	2	12	regulation of nucleotide metabolic process	BP
GO:0098590	0.395967	0.796395	4	28	plasma membrane region	CC
GO:0046942	0.398023	0.857142	2	12	carboxylic acid transport	BP
GO:0071383	0.403366	0.853771	2	12	cellular response to steroid hormone stimulus	BP
GO:0005773	0.40484	0.748549	7	53	vacuole	CC
GO:0030133	0.406971	0.851472	2	12	transport vesicle	CC
GO:0045055	0.407809	0.812111	3	20	regulated exocytosis	BP
GO:0005929	0.408689	0.81147	3	20	cilium	CC
GO:0003924	0.408814	0.81138	3	20	GTPase activity	MF
GO:0001071	0.409088	0.755312	6	45	nucleic acid binding transcription factor activity	MF
GO:0003700	0.409088	0.755312	6	45	transcription factor activity, sequence-specific DNA binding	MF
GO:2000145	0.409603	0.810804	3	20	regulation of cell motility	BP
GO:0098552	0.409619	0.849773	2	12	side of membrane	CC
GO:0008017	0.410234	0.849377	2	12	microtubule binding	MF
GO:0045786	0.411341	0.784146	4	29	negative regulation of cell cycle	BP
GO:0035239	0.412819	0.847705	2	12	tube morphogenesis	BP
GO:0060562	0.412819	0.847705	2	12	epithelial tube morphogenesis	BP
GO:0051648	0.414432	0.846658	2	12	vesicle localization	BP
GO:0051650	0.414432	0.846658	2	12	establishment of vesicle localization	BP
GO:0046578	0.414567	0.84657	2	12	regulation of Ras protein signal transduction	BP
GO:0007346	0.416789	0.804863	3	21	regulation of mitotic cell cycle	BP
GO:0008284	0.419898	0.802554	3	21	positive regulation of cell proliferation	BP
GO:0032101	0.42453	0.799091	3	21	regulation of response to external stimulus	BP
GO:0000462	0.424651	0.912571	1	5	maturation of SSU-rRNA from tricistronic rRNA transcript (SSU-rRNA, 5.8S rRNA, LSU-rRNA)	BP
GO:0005887	0.425084	0.755419	5	37	integral component of plasma membrane	CC
GO:0008276	0.429962	0.910089	1	5	protein methyltransferase activity	MF
GO:0008565	0.431986	0.909131	1	5	protein transporter activity	MF
GO:0050776	0.433915	0.765841	4	30	regulation of immune response	BP
GO:0000470	0.435253	0.907571	1	5	maturation of LSU-rRNA	BP
GO:0055114	0.435616	0.732373	6	48	oxidation-reduction process	BP
GO:0030595	0.436577	0.906935	1	5	leukocyte chemotaxis	BP
GO:0015718	0.437785	0.906352	1	5	monocarboxylic acid transport	BP
GO:0051090	0.438697	0.788324	3	21	regulation of sequence-specific DNA binding transcription factor activity	BP
GO:0030522	0.440636	0.827734	2	13	intracellular receptor signaling pathway	BP
GO:0006644	0.440659	0.827718	2	13	phospholipid metabolic process	BP
GO:0012506	0.442229	0.785599	3	21	vesicle membrane	CC
GO:0030659	0.442229	0.785599	3	21	cytoplasmic vesicle membrane	CC
GO:0040012	0.442423	0.785449	3	21	regulation of locomotion	BP
GO:0035725	0.443026	0.903794	1	5	sodium ion transmembrane transport	BP
GO:0021987	0.44334	0.903639	1	5	cerebral cortex development	BP
GO:0051302	0.44385	0.903387	1	5	regulation of cell division	BP
GO:0045444	0.444871	0.902883	1	5	fat cell differentiation	BP
GO:0050777	0.445794	0.902425	1	5	negative regulation of immune response	BP
GO:0008135	0.446541	0.902053	1	5	translation factor activity, RNA binding	MF
GO:0007224	0.446784	0.901932	1	5	smoothened signaling pathway	BP
GO:0022037	0.44687	0.901889	1	5	metencephalon development	BP
GO:0012505	0.447537	0.663456	17	141	endomembrane system	CC
GO:0051656	0.447771	0.781291	3	21	establishment of organelle localization	BP
GO:0045104	0.448373	0.901138	1	5	intermediate filament cytoskeleton organization	BP
GO:0035637	0.448431	0.901109	1	5	multicellular organismal signaling	BP
GO:0017048	0.448438	0.901106	1	5	Rho GTPase binding	MF
GO:0048738	0.448579	0.822182	2	13	cardiac muscle tissue development	BP
GO:0005783	0.449135	0.701226	8	64	endoplasmic reticulum	CC
GO:0015399	0.44981	0.900417	1	5	primary active transmembrane transporter activity	MF
GO:0015405	0.44981	0.900417	1	5	P-P-bond-hydrolysis-driven transmembrane transporter activity	MF
GO:0098796	0.449879	0.734069	5	39	membrane protein complex	CC
GO:0033143	0.450013	0.900315	1	5	regulation of intracellular steroid hormone receptor signaling pathway	BP
GO:0051726	0.450282	0.708938	7	56	regulation of cell cycle	BP
GO:1901565	0.451036	0.820445	2	13	organonitrogen compound catabolic process	BP
GO:0044438	0.451343	0.899643	1	5	microbody part	CC
GO:0044439	0.451343	0.899643	1	5	peroxisomal part	CC
GO:0015931	0.451402	0.820185	2	13	nucleobase-containing compound transport	BP
GO:0050657	0.451402	0.820185	2	13	nucleic acid transport	BP
GO:0050658	0.451402	0.820185	2	13	RNA transport	BP
GO:0051028	0.451402	0.820185	2	13	mRNA transport	BP
GO:0051236	0.451402	0.820185	2	13	establishment of RNA localization	BP
GO:0032040	0.451831	0.899396	1	5	small-subunit processome	CC
GO:0098793	0.452199	0.81962	2	13	presynapse	CC
GO:1901983	0.452286	0.899166	1	5	regulation of protein acetylation	BP
GO:0009062	0.452797	0.898906	1	5	fatty acid catabolic process	BP
GO:0030258	0.452797	0.898906	1	5	lipid modification	BP
GO:0072329	0.452797	0.898906	1	5	monocarboxylic acid catabolic process	BP
GO:0005811	0.453634	0.89848	1	5	lipid particle	CC
GO:0005506	0.453671	0.898461	1	5	iron ion binding	MF
GO:0045335	0.455206	0.897678	1	5	phagocytic vesicle	CC
GO:0003823	0.455206	0.897678	1	5	antigen binding	MF
GO:0031902	0.455336	0.897611	1	5	late endosome membrane	CC
GO:0043087	0.455722	0.74796	4	30	regulation of GTPase activity	BP
GO:0046332	0.456184	0.897176	1	5	SMAD binding	MF
GO:0006302	0.456541	0.81652	2	13	double-strand break repair	BP
GO:0007338	0.457077	0.896716	1	5	single fertilization	BP
GO:0006813	0.45748	0.896509	1	5	potassium ion transport	BP
GO:0003678	0.45762	0.896437	1	5	DNA helicase activity	MF
GO:0004713	0.458315	0.896077	1	5	protein tyrosine kinase activity	MF
GO:0048469	0.458622	0.895918	1	5	cell maturation	BP
GO:0003206	0.459446	0.895491	1	5	cardiac chamber morphogenesis	BP
GO:1902749	0.459509	0.895458	1	5	regulation of cell cycle G2/M phase transition	BP
GO:0031060	0.459535	0.895445	1	5	regulation of histone methylation	BP
GO:0009267	0.4597	0.895359	1	5	cellular response to starvation	BP
GO:0042594	0.4597	0.895359	1	5	response to starvation	BP
GO:0007030	0.459792	0.895311	1	5	Golgi organization	BP
GO:0006637	0.459995	0.895206	1	5	acyl-CoA metabolic process	BP
GO:0035383	0.459995	0.895206	1	5	thioester metabolic process	BP
GO:0003777	0.460105	0.895149	1	5	microtubule motor activity	MF
GO:0030136	0.460644	0.894868	1	5	clathrin-coated vesicle	CC
GO:0046902	0.460806	0.894784	1	5	regulation of mitochondrial membrane permeability	BP
GO:0090559	0.460806	0.894784	1	5	regulation of membrane permeability	BP
GO:0003705	0.460816	0.894778	1	5	transcription factor activity, RNA polymerase II distal enhancer sequence-specific binding	MF
GO:0048167	0.461093	0.894634	1	5	regulation of synaptic plasticity	BP
GO:0000726	0.46111	0.894625	1	5	non-recombinational repair	BP
GO:0006303	0.46111	0.894625	1	5	double-strand break repair via nonhomologous end joining	BP
GO:0034637	0.461134	0.894613	1	5	cellular carbohydrate biosynthetic process	BP
GO:0035904	0.461137	0.894611	1	5	aorta development	BP
GO:0060840	0.461137	0.894611	1	5	artery development	BP
GO:0055006	0.46114	0.894609	1	5	cardiac cell development	BP
GO:0055013	0.46114	0.894609	1	5	cardiac muscle cell development	BP
GO:0050660	0.461144	0.894607	1	5	flavin adenine dinucleotide binding	MF
GO:1903313	0.46116	0.894599	1	5	positive regulation of mRNA metabolic process	BP
GO:0019208	0.461162	0.894598	1	5	phosphatase regulator activity	MF
GO:0001704	0.461173	0.894592	1	5	formation of primary germ layer	BP
GO:0002444	0.461173	0.894592	1	5	myeloid leukocyte mediated immunity	BP
GO:0007369	0.461173	0.894592	1	5	gastrulation	BP
GO:0043542	0.461173	0.894592	1	5	endothelial cell migration	BP
GO:0051568	0.461173	0.894592	1	5	histone H3-K4 methylation	BP
GO:0006821	0.461173	0.894592	1	5	chloride transport	BP
GO:0050885	0.461173	0.894592	1	5	neuromuscular process controlling balance	BP
GO:0050905	0.461173	0.894592	1	5	neuromuscular process	BP
GO:0051591	0.461173	0.894592	1	5	response to cAMP	BP
GO:1902476	0.461173	0.894592	1	5	chloride transmembrane transport	BP
GO:0030018	0.461173	0.894592	1	5	Z disc	CC
GO:0004843	0.461173	0.894592	1	5	thiol-dependent ubiquitin-specific protease activity	MF
GO:0019783	0.461173	0.894592	1	5	ubiquitin-like protein-specific protease activity	MF
GO:0036459	0.461173	0.894592	1	5	thiol-dependent ubiquitinyl hydrolase activity	MF
GO:0101005	0.461173	0.894592	1	5	ubiquitinyl hydrolase activity	MF
GO:0070469	0.463222	0.889827	1	6	respiratory chain	CC
GO:0030490	0.465505	0.888586	1	6	maturation of SSU-rRNA	BP
GO:0008233	0.466684	0.765596	3	22	peptidase activity	MF
GO:0070011	0.466684	0.765596	3	22	peptidase activity, acting on L-amino acid peptides	MF
GO:0017038	0.472373	0.803695	2	14	protein import	BP
GO:0031226	0.473692	0.713467	5	39	intrinsic component of plasma membrane	CC
GO:0034097	0.474603	0.7316	4	31	response to cytokine	BP
GO:0016787	0.476794	0.644532	14	117	hydrolase activity	MF
GO:0016051	0.478155	0.799362	2	14	carbohydrate biosynthetic process	BP
GO:0034470	0.480375	0.692099	6	53	ncRNA processing	BP
GO:0015711	0.481501	0.796831	2	14	organic anion transport	BP
GO:0007219	0.48333	0.878585	1	6	Notch signaling pathway	BP
GO:0051301	0.486559	0.74862	3	23	cell division	BP
GO:0008033	0.487841	0.875965	1	6	tRNA processing	BP
GO:0015631	0.491098	0.789473	2	14	tubulin binding	MF
GO:0038023	0.49147	0.789185	2	14	signaling receptor activity	MF
GO:0005769	0.491733	0.788981	2	14	early endosome	CC
GO:0010035	0.494441	0.741983	3	23	response to inorganic substance	BP
GO:0002479	0.494919	0.87178	1	6	antigen processing and presentation of exogenous peptide antigen via MHC class I, TAP-dependent	BP
GO:0042590	0.494919	0.87178	1	6	antigen processing and presentation of exogenous peptide antigen via MHC class I	BP
GO:0060326	0.498784	0.869455	1	6	cell chemotaxis	BP
GO:0051270	0.499141	0.737984	3	23	regulation of cellular component movement	BP
GO:0007498	0.499261	0.869166	1	6	mesoderm development	BP
GO:0006007	0.501534	0.867784	1	6	glucose catabolic process	BP
GO:0006735	0.501534	0.867784	1	6	NADH regeneration	BP
GO:0019320	0.501534	0.867784	1	6	hexose catabolic process	BP
GO:0046365	0.501534	0.867784	1	6	monosaccharide catabolic process	BP
GO:0061615	0.501534	0.867784	1	6	glycolytic process through fructose-6-phosphate	BP
GO:0061620	0.501534	0.867784	1	6	glycolytic process through glucose-6-phosphate	BP
GO:0061621	0.501534	0.867784	1	6	canonical glycolysis	BP
GO:0061718	0.501534	0.867784	1	6	glucose catabolic process to pyruvate	BP
GO:0001775	0.50323	0.706157	4	32	cell activation	BP
GO:2001020	0.503282	0.866715	1	6	regulation of response to DNA damage stimulus	BP
GO:0042274	0.503328	0.863611	1	7	ribosomal small subunit biogenesis	BP
GO:0030330	0.503946	0.866307	1	6	DNA damage response, signal transduction by p53 class mediator	BP
GO:0030036	0.504553	0.704975	4	32	actin cytoskeleton organization	BP
GO:1903076	0.504774	0.865798	1	6	regulation of protein localization to plasma membrane	BP
GO:1904375	0.504774	0.865798	1	6	regulation of protein localization to cell periphery	BP
GO:0042127	0.504774	0.670334	6	50	regulation of cell proliferation	BP
GO:0006879	0.506059	0.865004	1	6	cellular iron ion homeostasis	BP
GO:0021543	0.50834	0.863588	1	6	pallium development	BP
GO:0002520	0.508433	0.701494	4	32	immune system development	BP
GO:0016579	0.508653	0.863393	1	6	protein deubiquitination	BP
GO:0045165	0.50894	0.863214	1	6	cell fate commitment	BP
GO:0032787	0.509139	0.728756	3	24	monocarboxylic acid metabolic process	BP
GO:0006171	0.509664	0.862762	1	6	cAMP biosynthetic process	BP
GO:0009190	0.509664	0.862762	1	6	cyclic nucleotide biosynthetic process	BP
GO:0030801	0.509664	0.862762	1	6	positive regulation of cyclic nucleotide metabolic process	BP
GO:0030802	0.509664	0.862762	1	6	regulation of cyclic nucleotide biosynthetic process	BP
GO:0030804	0.509664	0.862762	1	6	positive regulation of cyclic nucleotide biosynthetic process	BP
GO:0030816	0.509664	0.862762	1	6	positive regulation of cAMP metabolic process	BP
GO:0030817	0.509664	0.862762	1	6	regulation of cAMP biosynthetic process	BP
GO:0030819	0.509664	0.862762	1	6	positive regulation of cAMP biosynthetic process	BP
GO:0052652	0.509664	0.862762	1	6	cyclic purine nucleotide metabolic process	BP
GO:0002066	0.510315	0.862354	1	6	columnar/cuboidal epithelial cell development	BP
GO:0019901	0.510382	0.699739	4	32	protein kinase binding	MF
GO:0006109	0.510607	0.862171	1	6	regulation of carbohydrate metabolic process	BP
GO:0007088	0.511683	0.861495	1	6	regulation of mitotic nuclear division	BP
GO:0051783	0.511683	0.861495	1	6	regulation of nuclear division	BP
GO:0008092	0.511951	0.678442	5	41	cytoskeletal protein binding	MF
GO:0031300	0.512491	0.860986	1	6	intrinsic component of organelle membrane	CC
GO:0031301	0.512491	0.860986	1	6	integral component of organelle membrane	CC
GO:0045580	0.512777	0.860806	1	6	regulation of T cell differentiation	BP
GO:0045619	0.512777	0.860806	1	6	regulation of lymphocyte differentiation	BP
GO:0045103	0.512792	0.860796	1	6	intermediate filament-based process	BP
GO:0000079	0.513596	0.860287	1	6	regulation of cyclin-dependent protein serine/threonine kinase activity	BP
GO:1904029	0.513596	0.860287	1	6	regulation of cyclin-dependent protein kinase activity	BP
GO:0010469	0.514329	0.859823	1	6	regulation of receptor activity	BP
GO:0045017	0.515057	0.85936	1	6	glycerolipid biosynthetic process	BP
GO:0048813	0.517045	0.858092	1	6	dendrite morphogenesis	BP
GO:0048814	0.517045	0.858092	1	6	regulation of dendrite morphogenesis	BP
GO:0051261	0.517873	0.857562	1	6	protein depolymerization	BP
GO:0009888	0.518386	0.636704	8	68	tissue development	BP
GO:0006936	0.518439	0.766454	2	15	muscle contraction	BP
GO:0031058	0.519567	0.856473	1	6	positive regulation of histone modification	BP
GO:1905269	0.519567	0.856473	1	6	positive regulation of chromatin organization	BP
GO:1902589	0.519956	0.615576	11	94	single-organism organelle organization	BP
GO:0005342	0.520095	0.856133	1	6	organic acid transmembrane transporter activity	MF
GO:0046943	0.520095	0.856133	1	6	carboxylic acid transmembrane transporter activity	MF
GO:0009566	0.52049	0.855877	1	6	fertilization	BP
GO:0008584	0.520692	0.855747	1	6	male gonad development	BP
GO:0046546	0.520692	0.855747	1	6	development of primary male sexual characteristics	BP
GO:0044085	0.520869	0.586647	20	180	cellular component biogenesis	BP
GO:0008026	0.52097	0.855567	1	6	ATP-dependent helicase activity	MF
GO:0070035	0.52097	0.855567	1	6	purine NTP-dependent helicase activity	MF
GO:0031674	0.521417	0.855277	1	6	I band	CC
GO:0051179	0.521865	0.574547	29	257	localization	BP
GO:0060485	0.522433	0.854618	1	6	mesenchyme development	BP
GO:0003231	0.522585	0.854519	1	6	cardiac ventricle development	BP
GO:0031669	0.52281	0.854373	1	6	cellular response to nutrient levels	BP
GO:0006909	0.523166	0.854141	1	6	phagocytosis	BP
GO:0005794	0.523422	0.652846	6	50	Golgi apparatus	CC
GO:0051092	0.523706	0.853788	1	6	positive regulation of NF-kappaB transcription factor activity	BP
GO:0030239	0.523792	0.853732	1	6	myofibril assembly	BP
GO:0000460	0.523828	0.853709	1	6	maturation of 5.8S rRNA	BP
GO:0009581	0.523917	0.853651	1	6	detection of external stimulus	BP
GO:0009582	0.523917	0.853651	1	6	detection of abiotic stimulus	BP
GO:0000070	0.523995	0.8536	1	6	mitotic sister chromatid segregation	BP
GO:0051048	0.524021	0.853583	1	6	negative regulation of secretion	BP
GO:1903531	0.524021	0.853583	1	6	negative regulation of secretion by cell	BP
GO:0071229	0.524025	0.85358	1	6	cellular response to acid chemical	BP
GO:0032993	0.524026	0.85358	1	6	protein-DNA complex	CC
GO:0034702	0.524106	0.853527	1	6	ion channel complex	CC
GO:0006885	0.524112	0.853523	1	6	regulation of pH	BP
GO:0010631	0.524112	0.853523	1	6	epithelial cell migration	BP
GO:0015103	0.524112	0.853523	1	6	inorganic anion transmembrane transporter activity	MF
GO:0015698	0.524112	0.853523	1	6	inorganic anion transport	BP
GO:0016705	0.524112	0.853523	1	6	oxidoreductase activity, acting on paired donors, with incorporation or reduction of molecular oxygen	MF
GO:0019898	0.524112	0.853523	1	6	extrinsic component of membrane	CC
GO:0030004	0.524112	0.853523	1	6	cellular monovalent inorganic cation homeostasis	BP
GO:0030641	0.524112	0.853523	1	6	regulation of cellular pH	BP
GO:0036297	0.524112	0.853523	1	6	interstrand cross-link repair	BP
GO:0045211	0.524112	0.853523	1	6	postsynaptic membrane	CC
GO:0051453	0.524112	0.853523	1	6	regulation of intracellular pH	BP
GO:0055067	0.524112	0.853523	1	6	monovalent inorganic cation homeostasis	BP
GO:0090130	0.524112	0.853523	1	6	tissue migration	BP
GO:0090132	0.524112	0.853523	1	6	epithelium migration	BP
GO:0098661	0.524112	0.853523	1	6	inorganic anion transmembrane transport	BP
GO:0022900	0.525929	0.848977	1	7	electron transport chain	BP
GO:0022904	0.525929	0.848977	1	7	respiratory electron transport chain	BP
GO:0042773	0.525929	0.848977	1	7	ATP synthesis coupled electron transport	BP
GO:0042775	0.525929	0.848977	1	7	mitochondrial ATP synthesis coupled electron transport	BP
GO:0000278	0.529661	0.646704	6	51	mitotic cell cycle	BP
GO:0006260	0.532105	0.70841	3	24	DNA replication	BP
GO:0043065	0.532297	0.679261	4	33	positive regulation of apoptotic process	BP
GO:0043068	0.532297	0.679261	4	33	positive regulation of programmed cell death	BP
GO:0045177	0.534917	0.752684	2	15	apical part of cell	CC
GO:0051056	0.535194	0.752449	2	15	regulation of small GTPase mediated signal transduction	BP
GO:0044283	0.537998	0.702469	3	25	small molecule biosynthetic process	BP
GO:0032103	0.541899	0.838021	1	7	positive regulation of response to external stimulus	BP
GO:0002682	0.542971	0.633695	6	52	regulation of immune system process	BP
GO:0006352	0.543868	0.743861	2	16	DNA-templated transcription, initiation	BP
GO:0006520	0.545037	0.742846	2	16	cellular amino acid metabolic process	BP
GO:0006839	0.545188	0.742715	2	16	mitochondrial transport	BP
GO:0007155	0.546383	0.601619	9	78	cell adhesion	BP
GO:0022610	0.546383	0.601619	9	78	biological adhesion	BP
GO:0006629	0.547316	0.64451	5	43	lipid metabolic process	BP
GO:0071345	0.551012	0.690471	3	25	cellular response to cytokine stimulus	BP
GO:0006974	0.55145	0.640508	5	43	cellular response to DNA damage stimulus	BP
GO:0006094	0.553566	0.829683	1	7	gluconeogenesis	BP
GO:0019319	0.553566	0.829683	1	7	hexose biosynthetic process	BP
GO:0051235	0.554755	0.734312	2	16	maintenance of location	BP
GO:0006734	0.554778	0.8288	1	7	NADH metabolic process	BP
GO:0005789	0.555194	0.636867	5	43	endoplasmic reticulum membrane	CC
GO:0042175	0.555194	0.636867	5	43	nuclear outer membrane-endoplasmic reticulum membrane network	CC
GO:0006281	0.5552	0.657207	4	34	DNA repair	BP
GO:0005730	0.556053	0.599343	8	73	nucleolus	CC
GO:0030029	0.556105	0.656336	4	34	actin filament-based process	BP
GO:0003013	0.556564	0.732705	2	16	circulatory system process	BP
GO:0008015	0.556564	0.732705	2	16	blood circulation	BP
GO:0016570	0.557607	0.684294	3	25	histone modification	BP
GO:0018108	0.558242	0.731209	2	16	peptidyl-tyrosine phosphorylation	BP
GO:0018212	0.558242	0.731209	2	16	peptidyl-tyrosine modification	BP
GO:0033209	0.558845	0.825814	1	7	tumor necrosis factor-mediated signaling pathway	BP
GO:0006096	0.559811	0.8251	1	7	glycolytic process	BP
GO:0006165	0.559811	0.8251	1	7	nucleoside diphosphate phosphorylation	BP
GO:0006757	0.559811	0.8251	1	7	ATP generation from ADP	BP
GO:0009132	0.559811	0.8251	1	7	nucleoside diphosphate metabolic process	BP
GO:0009135	0.559811	0.8251	1	7	purine nucleoside diphosphate metabolic process	BP
GO:0009179	0.559811	0.8251	1	7	purine ribonucleoside diphosphate metabolic process	BP
GO:0009185	0.559811	0.8251	1	7	ribonucleoside diphosphate metabolic process	BP
GO:0046031	0.559811	0.8251	1	7	ADP metabolic process	BP
GO:0046939	0.559811	0.8251	1	7	nucleotide phosphorylation	BP
GO:0005815	0.561409	0.65121	4	34	microtubule organizing center	CC
GO:0006955	0.561622	0.630312	5	44	immune response	BP
GO:0005126	0.561636	0.823744	1	7	cytokine receptor binding	MF
GO:0019900	0.561674	0.650953	4	34	kinase binding	MF
GO:0042770	0.561944	0.823515	1	7	signal transduction in response to DNA damage	BP
GO:0016573	0.561958	0.823505	1	7	histone acetylation	BP
GO:0018393	0.561958	0.823505	1	7	internal peptidyl-lysine acetylation	BP
GO:1903729	0.562676	0.822969	1	7	regulation of plasma membrane organization	BP
GO:0055072	0.563812	0.822119	1	7	iron ion homeostasis	BP
GO:0002065	0.564249	0.821791	1	7	columnar/cuboidal epithelial cell differentiation	BP
GO:0044798	0.564636	0.821501	1	7	nuclear transcription factor complex	CC
GO:0090575	0.564636	0.821501	1	7	RNA polymerase II transcription factor complex	CC
GO:0006369	0.564763	0.821405	1	7	termination of RNA polymerase II transcription	BP
GO:0002181	0.564877	0.82132	1	7	cytoplasmic translation	BP
GO:0070646	0.566034	0.820448	1	7	protein modification by small protein removal	BP
GO:0035258	0.566076	0.820416	1	7	steroid hormone receptor binding	MF
GO:0006119	0.566137	0.817495	1	8	oxidative phosphorylation	BP
GO:0030808	0.567	0.819719	1	7	regulation of nucleotide biosynthetic process	BP
GO:0030810	0.567	0.819719	1	7	positive regulation of nucleotide biosynthetic process	BP
GO:0045981	0.567	0.819719	1	7	positive regulation of nucleotide metabolic process	BP
GO:1900371	0.567	0.819719	1	7	regulation of purine nucleotide biosynthetic process	BP
GO:1900373	0.567	0.819719	1	7	positive regulation of purine nucleotide biosynthetic process	BP
GO:1900544	0.567	0.819719	1	7	positive regulation of purine nucleotide metabolic process	BP
GO:0030814	0.567	0.819719	1	7	regulation of cAMP metabolic process	BP
GO:0046058	0.567	0.819719	1	7	cAMP metabolic process	BP
GO:0008016	0.567341	0.81946	1	7	regulation of heart contraction	BP
GO:0030902	0.568584	0.818517	1	7	hindbrain development	BP
GO:0006937	0.569811	0.817583	1	7	regulation of muscle contraction	BP
GO:0007033	0.569978	0.817456	1	7	vacuole organization	BP
GO:0042470	0.570346	0.817175	1	7	melanosome	CC
GO:0048770	0.570346	0.817175	1	7	pigment granule	CC
GO:0023061	0.570846	0.719812	2	16	signal release	BP
GO:0001085	0.571845	0.816027	1	7	RNA polymerase II transcription factor binding	MF
GO:0044255	0.572067	0.64042	4	35	cellular lipid metabolic process	BP
GO:0010564	0.572674	0.669351	3	26	regulation of cell cycle process	BP
GO:1901605	0.572904	0.815213	1	7	alpha-amino acid metabolic process	BP
GO:0015030	0.573066	0.815088	1	7	Cajal body	CC
GO:0000902	0.573666	0.61838	5	44	cell morphogenesis	BP
GO:0031901	0.573933	0.814419	1	7	early endosome membrane	CC
GO:0050662	0.575033	0.813569	1	7	coenzyme binding	MF
GO:0030176	0.575109	0.81351	1	7	integral component of endoplasmic reticulum membrane	CC
GO:0031227	0.575109	0.81351	1	7	intrinsic component of endoplasmic reticulum membrane	CC
GO:0031056	0.575757	0.813008	1	7	regulation of histone modification	BP
GO:0046661	0.576752	0.812234	1	7	male sex differentiation	BP
GO:0030308	0.577682	0.811509	1	7	negative regulation of cell growth	BP
GO:0004252	0.577777	0.811435	1	7	serine-type endopeptidase activity	MF
GO:0021700	0.577781	0.811432	1	7	developmental maturation	BP
GO:0098562	0.578103	0.811181	1	7	cytoplasmic side of membrane	CC
GO:0001838	0.57832	0.811011	1	7	embryonic epithelial tube formation	BP
GO:0001841	0.57832	0.811011	1	7	neural tube formation	BP
GO:0001843	0.57832	0.811011	1	7	neural tube closure	BP
GO:0014020	0.57832	0.811011	1	7	primary neural tube formation	BP
GO:0016331	0.57832	0.811011	1	7	morphogenesis of embryonic epithelium	BP
GO:0035148	0.57832	0.811011	1	7	tube formation	BP
GO:0060606	0.57832	0.811011	1	7	tube closure	BP
GO:0072175	0.57832	0.811011	1	7	epithelial tube formation	BP
GO:0018022	0.578495	0.810874	1	7	peptidyl-lysine methylation	BP
GO:0034968	0.578495	0.810874	1	7	histone lysine methylation	BP
GO:0019843	0.578707	0.805396	1	9	rRNA binding	MF
GO:0003774	0.578941	0.810525	1	7	motor activity	MF
GO:0005875	0.578941	0.810525	1	7	microtubule associated complex	CC
GO:0046434	0.579335	0.810216	1	7	organophosphate catabolic process	BP
GO:0031032	0.579493	0.810092	1	7	actomyosin structure organization	BP
GO:0008234	0.579493	0.810092	1	7	cysteine-type peptidase activity	MF
GO:0044444	0.579562	0.51175	41	370	cytoplasmic part	CC
GO:0009612	0.579609	0.810001	1	7	response to mechanical stimulus	BP
GO:1903305	0.579665	0.809957	1	7	regulation of regulated secretory pathway	BP
GO:0050804	0.579713	0.809919	1	7	modulation of synaptic transmission	BP
GO:0048568	0.579724	0.662504	3	26	embryonic organ development	BP
GO:0005882	0.579727	0.809908	1	7	intermediate filament	CC
GO:0043433	0.579748	0.809892	1	7	negative regulation of sequence-specific DNA binding transcription factor activity	BP
GO:0010942	0.579752	0.632809	4	35	positive regulation of cell death	BP
GO:0008081	0.579776	0.809869	1	7	phosphoric diester hydrolase activity	MF
GO:0070925	0.580421	0.631451	4	37	organelle assembly	BP
GO:0046034	0.581766	0.707647	2	18	ATP metabolic process	BP
GO:0045944	0.585707	0.606271	5	44	positive regulation of transcription from RNA polymerase II promoter	BP
GO:0009986	0.587205	0.703481	2	17	cell surface	CC
GO:0005768	0.587573	0.624979	4	35	endosome	CC
GO:0005525	0.590391	0.651996	3	26	GTP binding	MF
GO:0044433	0.592237	0.650159	3	26	cytoplasmic vesicle part	CC
GO:0006820	0.592718	0.698225	2	17	anion transport	BP
GO:0009887	0.593134	0.618997	4	36	animal organ morphogenesis	BP
GO:0005667	0.596535	0.694552	2	17	transcription factor complex	CC
GO:0002376	0.597097	0.543329	10	91	immune system process	BP
GO:0048608	0.597801	0.693327	2	17	reproductive structure development	BP
GO:0061458	0.597801	0.693327	2	17	reproductive system development	BP
GO:0048471	0.600509	0.611475	4	36	perinuclear region of cytoplasm	CC
GO:0007265	0.602439	0.688816	2	17	Ras protein signal transduction	BP
GO:0000280	0.603474	0.638297	3	27	nuclear division	BP
GO:0006935	0.604081	0.6862	2	18	chemotaxis	BP
GO:0042330	0.604081	0.6862	2	18	taxis	BP
GO:0000904	0.605392	0.636346	3	27	cell morphogenesis involved in differentiation	BP
GO:0046364	0.605756	0.785391	1	8	monosaccharide biosynthetic process	BP
GO:0016747	0.606515	0.784739	1	8	transferase activity, transferring acyl groups other than amino-acyl groups	MF
GO:0019674	0.606895	0.784412	1	8	NAD metabolic process	BP
GO:0002698	0.609272	0.78236	1	8	negative regulation of immune effector process	BP
GO:0043234	0.60984	0.490346	24	218	protein complex	CC
GO:0044724	0.61134	0.780562	1	8	single-organism carbohydrate catabolic process	BP
GO:0022604	0.612274	0.629295	3	27	regulation of cell morphogenesis	BP
GO:0009056	0.612435	0.521377	11	105	catabolic process	BP
GO:0018394	0.613168	0.778964	1	8	peptidyl-lysine acetylation	BP
GO:0006869	0.613205	0.778931	1	8	lipid transport	BP
GO:0002274	0.61323	0.778909	1	8	myeloid leukocyte activation	BP
GO:0006954	0.61485	0.675506	2	18	inflammatory response	BP
GO:0007420	0.615096	0.626382	3	27	brain development	BP
GO:0001822	0.617222	0.775389	1	8	kidney development	BP
GO:0072001	0.617222	0.775389	1	8	renal system development	BP
GO:0097060	0.617357	0.77527	1	8	synaptic membrane	CC
GO:0019001	0.617508	0.623881	3	27	guanyl nucleotide binding	MF
GO:0032561	0.617508	0.623881	3	27	guanyl ribonucleotide binding	MF
GO:0009187	0.617701	0.774964	1	8	cyclic nucleotide metabolic process	BP
GO:0030799	0.617701	0.774964	1	8	regulation of cyclic nucleotide metabolic process	BP
GO:0005575	0.617731	0.594382	81	718	cellular_component	CC
GO:1903522	0.618003	0.774696	1	8	regulation of blood circulation	BP
GO:0046683	0.618385	0.774356	1	8	response to organophosphorus	BP
GO:0009653	0.619062	0.520232	10	92	anatomical structure morphogenesis	BP
GO:0008654	0.619436	0.773419	1	8	phospholipid biosynthetic process	BP
GO:0019216	0.619651	0.773227	1	8	regulation of lipid metabolic process	BP
GO:0009913	0.619768	0.773123	1	8	epidermal cell differentiation	BP
GO:0014074	0.620117	0.772811	1	8	response to purine-containing compound	BP
GO:0030217	0.620134	0.772795	1	8	T cell differentiation	BP
GO:0048545	0.620175	0.670132	2	18	response to steroid hormone	BP
GO:0050773	0.620939	0.772074	1	8	regulation of dendrite development	BP
GO:0043025	0.621096	0.669197	2	18	neuronal cell body	CC
GO:0015077	0.62139	0.77167	1	8	monovalent inorganic cation transmembrane transporter activity	MF
GO:0006414	0.621483	0.76894	1	9	translational elongation	BP
GO:0019887	0.622755	0.770443	1	8	protein kinase regulator activity	MF
GO:0031124	0.622903	0.770309	1	8	mRNA 3'-end processing	BP
GO:0016023	0.623017	0.567046	5	46	cytoplasmic, membrane-bounded vesicle	CC
GO:0055037	0.623408	0.769853	1	8	recycling endosome	CC
GO:0071901	0.623666	0.76962	1	8	negative regulation of protein serine/threonine kinase activity	BP
GO:0003012	0.623717	0.666527	2	18	muscle system process	BP
GO:0005770	0.623996	0.769322	1	8	late endosome	CC
GO:0031334	0.62412	0.769209	1	8	positive regulation of protein complex assembly	BP
GO:0042277	0.62487	0.76853	1	8	peptide binding	MF
GO:0044087	0.625269	0.585286	4	37	regulation of cellular component biogenesis	BP
GO:0000988	0.625346	0.585204	4	37	transcription factor activity, protein binding	MF
GO:0000989	0.625346	0.585204	4	37	transcription factor activity, transcription factor binding	MF
GO:0016491	0.62599	0.613978	3	29	oxidoreductase activity	MF
GO:0008094	0.626539	0.767013	1	8	DNA-dependent ATPase activity	MF
GO:0061448	0.626835	0.766743	1	8	connective tissue development	BP
GO:0016234	0.627089	0.766512	1	8	inclusion body	CC
GO:0009952	0.627513	0.766124	1	8	anterior/posterior pattern specification	BP
GO:0021915	0.627709	0.765945	1	8	neural tube development	BP
GO:0009743	0.627864	0.765804	1	8	response to carbohydrate	BP
GO:0009746	0.627864	0.765804	1	8	response to hexose	BP
GO:0009749	0.627864	0.765804	1	8	response to glucose	BP
GO:0034284	0.627864	0.765804	1	8	response to monosaccharide	BP
GO:0030100	0.627968	0.765708	1	8	regulation of endocytosis	BP
GO:0004519	0.628607	0.765123	1	8	endonuclease activity	MF
GO:0000922	0.628707	0.765031	1	8	spindle pole	CC
GO:0055002	0.628723	0.765017	1	8	striated muscle cell development	BP
GO:0007006	0.628742	0.764999	1	8	mitochondrial membrane organization	BP
GO:0030010	0.628941	0.764816	1	8	establishment of cell polarity	BP
GO:1902495	0.628991	0.76477	1	8	transmembrane transporter complex	CC
GO:1990351	0.628991	0.76477	1	8	transporter complex	CC
GO:0030674	0.628996	0.764766	1	8	protein binding, bridging	MF
GO:0060090	0.628996	0.764766	1	8	binding, bridging	MF
GO:0044707	0.631454	0.467603	24	220	single-multicellular organism process	BP
GO:0002521	0.631861	0.658139	2	18	leukocyte differentiation	BP
GO:0044711	0.633681	0.540007	6	57	single-organism biosynthetic process	BP
GO:0051962	0.633737	0.656188	2	18	positive regulation of nervous system development	BP
GO:1902580	0.634834	0.526486	7	70	single-organism cellular localization	BP
GO:0060627	0.636621	0.653173	2	18	regulation of vesicle-mediated transport	BP
GO:0008285	0.638621	0.601022	3	28	negative regulation of cell proliferation	BP
GO:0060322	0.641111	0.598337	3	28	head development	BP
GO:0006399	0.642185	0.749614	1	9	tRNA metabolic process	BP
GO:0031410	0.64334	0.544924	5	47	cytoplasmic vesicle	CC
GO:0097708	0.64334	0.544924	5	47	intracellular vesicle	CC
GO:0006475	0.645327	0.746578	1	9	internal protein amino acid acetylation	BP
GO:0009126	0.645871	0.64156	2	20	purine nucleoside monophosphate metabolic process	BP
GO:0009161	0.645871	0.64156	2	20	ribonucleoside monophosphate metabolic process	BP
GO:0009167	0.645871	0.64156	2	20	purine ribonucleoside monophosphate metabolic process	BP
GO:0009144	0.646143	0.641268	2	20	purine nucleoside triphosphate metabolic process	BP
GO:0009199	0.646143	0.641268	2	20	ribonucleoside triphosphate metabolic process	BP
GO:0009205	0.646143	0.641268	2	20	purine ribonucleoside triphosphate metabolic process	BP
GO:0007010	0.649883	0.510656	7	66	cytoskeleton organization	BP
GO:0009150	0.651623	0.585897	3	30	purine ribonucleotide metabolic process	BP
GO:0009259	0.651623	0.585897	3	30	ribonucleotide metabolic process	BP
GO:0002474	0.652336	0.739706	1	9	antigen processing and presentation of peptide antigen via MHC class I	BP
GO:0042592	0.654425	0.505527	7	67	homeostatic process	BP
GO:0031348	0.655076	0.736981	1	9	negative regulation of defense response	BP
GO:0042255	0.655935	0.731922	1	11	ribosome assembly	BP
GO:0034613	0.65637	0.4935	8	81	cellular protein localization	BP
GO:0070727	0.65637	0.4935	8	81	cellular macromolecule localization	BP
GO:0001664	0.656751	0.735304	1	9	G-protein coupled receptor binding	MF
GO:0016052	0.656882	0.735173	1	9	carbohydrate catabolic process	BP
GO:0071840	0.66016	0.42871	35	325	cellular component organization or biogenesis	BP
GO:0006814	0.661369	0.73064	1	9	sodium ion transport	BP
GO:0021537	0.661607	0.730397	1	9	telencephalon development	BP
GO:0050778	0.663425	0.622426	2	20	positive regulation of immune response	BP
GO:0044782	0.663725	0.728236	1	9	cilium organization	BP
GO:0035051	0.664185	0.727764	1	9	cardiocyte differentiation	BP
GO:0055007	0.664185	0.727764	1	9	cardiac muscle cell differentiation	BP
GO:0019207	0.664425	0.727518	1	9	kinase regulator activity	MF
GO:0030098	0.664678	0.727259	1	9	lymphocyte differentiation	BP
GO:0090257	0.664702	0.727233	1	9	regulation of muscle system process	BP
GO:0046486	0.666253	0.725638	1	9	glycerolipid metabolic process	BP
GO:0001667	0.666644	0.725234	1	9	ameboidal-type cell migration	BP
GO:0035326	0.666898	0.724972	1	9	enhancer binding	MF
GO:0006405	0.667125	0.724737	1	9	RNA export from nucleus	BP
GO:0006406	0.667125	0.724737	1	9	mRNA export from nucleus	BP
GO:0071426	0.667125	0.724737	1	9	ribonucleoprotein complex export from nucleus	BP
GO:0071427	0.667125	0.724737	1	9	mRNA-containing ribonucleoprotein complex export from nucleus	BP
GO:0008283	0.667263	0.481849	8	77	cell proliferation	BP
GO:0050877	0.668757	0.616479	2	20	neurological system process	BP
GO:0030666	0.668864	0.722934	1	9	endocytic vesicle membrane	CC
GO:1902275	0.669173	0.722613	1	9	regulation of chromatin organization	BP
GO:0008236	0.669597	0.722171	1	9	serine-type peptidase activity	MF
GO:0017171	0.669597	0.722171	1	9	serine hydrolase activity	MF
GO:0045333	0.670035	0.719307	1	10	cellular respiration	BP
GO:0005741	0.670035	0.721715	1	9	mitochondrial outer membrane	CC
GO:0032508	0.670142	0.721603	1	9	DNA duplex unwinding	BP
GO:0035097	0.670339	0.721398	1	9	histone methyltransferase complex	CC
GO:0004386	0.67034	0.721397	1	9	helicase activity	MF
GO:0031668	0.670541	0.721187	1	9	cellular response to extracellular stimulus	BP
GO:0030336	0.670634	0.72109	1	9	negative regulation of cell migration	BP
GO:2000146	0.670634	0.72109	1	9	negative regulation of cell motility	BP
GO:0003205	0.671456	0.72023	1	9	cardiac chamber development	BP
GO:0002573	0.672011	0.719648	1	9	myeloid leukocyte differentiation	BP
GO:0043168	0.672158	0.719494	1	9	anion binding	MF
GO:0055001	0.672269	0.719377	1	9	muscle cell development	BP
GO:0051606	0.672376	0.719265	1	9	detection of stimulus	BP
GO:0045111	0.672473	0.719163	1	9	intermediate filament cytoskeleton	CC
GO:0042393	0.672511	0.719123	1	9	histone binding	MF
GO:0043209	0.674026	0.610539	2	20	myelin sheath	CC
GO:0009123	0.674354	0.609358	2	21	nucleoside monophosphate metabolic process	BP
GO:0009141	0.674609	0.609068	2	21	nucleoside triphosphate metabolic process	BP
GO:0019693	0.67582	0.558285	3	31	ribose phosphate metabolic process	BP
GO:0006163	0.675852	0.558248	3	31	purine nucleotide metabolic process	BP
GO:0032989	0.67604	0.508029	5	49	cellular component morphogenesis	BP
GO:0007067	0.678327	0.605642	2	20	mitotic nuclear division	BP
GO:0003713	0.680563	0.60308	2	20	transcription coactivator activity	MF
GO:0006732	0.682213	0.60118	2	20	coenzyme metabolic process	BP
GO:0007399	0.682573	0.456984	9	87	nervous system development	BP
GO:0044723	0.683118	0.600137	2	20	single-organism carbohydrate metabolic process	BP
GO:0003824	0.685166	0.406507	27	252	catalytic activity	MF
GO:0019752	0.686667	0.51584	4	41	carboxylic acid metabolic process	BP
GO:0043436	0.686667	0.51584	4	41	oxoacid metabolic process	BP
GO:0006626	0.687664	0.700325	1	10	protein targeting to mitochondrion	BP
GO:0007600	0.688124	0.699816	1	10	sensory perception	BP
GO:0032501	0.688422	0.404897	25	235	multicellular organismal process	BP
GO:0007268	0.688975	0.593334	2	20	chemical synaptic transmission	BP
GO:0098916	0.688975	0.593334	2	20	anterograde trans-synaptic signaling	BP
GO:0099536	0.688975	0.593334	2	20	synaptic signaling	BP
GO:0099537	0.688975	0.593334	2	20	trans-synaptic signaling	BP
GO:1901700	0.68909	0.477954	6	59	response to oxygen-containing compound	BP
GO:0019953	0.689565	0.542356	3	31	sexual reproduction	BP
GO:0007275	0.689604	0.410526	20	189	multicellular organism development	BP
GO:0010948	0.690767	0.696881	1	10	negative regulation of cell cycle process	BP
GO:0072659	0.692109	0.695381	1	10	protein localization to plasma membrane	BP
GO:0044699	0.692571	0.397781	56	512	single-organism process	BP
GO:0051130	0.69268	0.488662	5	50	positive regulation of cellular component organization	BP
GO:0051651	0.693236	0.694118	1	10	maintenance of location in cell	BP
GO:0051259	0.693634	0.587031	2	21	protein oligomerization	BP
GO:0043021	0.693654	0.693649	1	10	ribonucleoprotein complex binding	MF
GO:0065008	0.694894	0.415962	15	144	regulation of biological quality	BP
GO:0006997	0.695256	0.691842	1	10	nucleus organization	BP
GO:0003015	0.695305	0.691787	1	10	heart process	BP
GO:0060047	0.695305	0.691787	1	10	heart contraction	BP
GO:0032102	0.695566	0.691493	1	10	negative regulation of response to external stimulus	BP
GO:0005819	0.696023	0.585035	2	20	spindle	CC
GO:0030030	0.696166	0.484596	5	50	cell projection organization	BP
GO:0051052	0.696202	0.584824	2	20	regulation of DNA metabolic process	BP
GO:0006353	0.696247	0.690721	1	10	DNA-templated transcription, termination	BP
GO:0002237	0.696395	0.690554	1	10	response to molecule of bacterial origin	BP
GO:0032496	0.696395	0.690554	1	10	response to lipopolysaccharide	BP
GO:0034612	0.696459	0.690481	1	10	response to tumor necrosis factor	BP
GO:0071356	0.696459	0.690481	1	10	cellular response to tumor necrosis factor	BP
GO:0042273	0.698005	0.684889	1	12	ribosomal large subunit biogenesis	BP
GO:0051345	0.698374	0.502427	4	40	positive regulation of hydrolase activity	BP
GO:0004857	0.698651	0.687987	1	10	enzyme inhibitor activity	MF
GO:0072521	0.698846	0.53096	3	32	purine-containing compound metabolic process	BP
GO:0033993	0.699582	0.530513	3	31	response to lipid	BP
GO:0061351	0.70085	0.685471	1	10	neural precursor cell proliferation	BP
GO:0048285	0.702213	0.527369	3	31	organelle fission	BP
GO:0008544	0.702417	0.683666	1	10	epidermis development	BP
GO:0010001	0.702495	0.683576	1	10	glial cell differentiation	BP
GO:0009119	0.702964	0.575146	2	22	ribonucleoside metabolic process	BP
GO:0042278	0.702964	0.575146	2	22	purine nucleoside metabolic process	BP
GO:0046128	0.702964	0.575146	2	22	purine ribonucleoside metabolic process	BP
GO:0060271	0.703203	0.682759	1	10	cilium morphogenesis	BP
GO:0019637	0.703914	0.475078	5	52	organophosphate metabolic process	BP
GO:0048024	0.704132	0.681682	1	10	regulation of mRNA splicing, via spliceosome	BP
GO:0003712	0.704477	0.524651	3	31	transcription cofactor activity	MF
GO:0016358	0.704681	0.681045	1	10	dendrite development	BP
GO:0016363	0.705231	0.680406	1	10	nuclear matrix	CC
GO:0071166	0.706199	0.679278	1	10	ribonucleoprotein complex localization	BP
GO:0000082	0.706334	0.679119	1	10	G1/S transition of mitotic cell cycle	BP
GO:0044843	0.706334	0.679119	1	10	cell cycle G1/S phase transition	BP
GO:0033218	0.706359	0.679091	1	10	amide binding	MF
GO:0030017	0.708325	0.676789	1	10	sarcomere	CC
GO:0019867	0.708787	0.676246	1	10	outer membrane	CC
GO:0031968	0.708787	0.676246	1	10	organelle outer membrane	CC
GO:0071496	0.709234	0.67572	1	10	cellular response to external stimulus	BP
GO:0040013	0.709316	0.675623	1	10	negative regulation of locomotion	BP
GO:0051186	0.709323	0.568198	2	21	cofactor metabolic process	BP
GO:0003007	0.709523	0.67538	1	10	heart morphogenesis	BP
GO:0045926	0.709529	0.675373	1	10	negative regulation of growth	BP
GO:0071705	0.709545	0.518532	3	31	nitrogen compound transport	BP
GO:0007163	0.710414	0.674328	1	10	establishment or maintenance of cell polarity	BP
GO:0061061	0.710549	0.517312	3	31	muscle structure development	BP
GO:0004518	0.710671	0.674024	1	10	nuclease activity	MF
GO:0031519	0.710956	0.673686	1	10	PcG protein complex	CC
GO:0016337	0.713358	0.563253	2	21	single organismal cell-cell adhesion	BP
GO:0002684	0.713861	0.512842	3	32	positive regulation of immune system process	BP
GO:0005759	0.713903	0.561812	2	22	mitochondrial matrix	CC
GO:0042578	0.716608	0.55924	2	21	phosphoric ester hydrolase activity	MF
GO:0007423	0.718812	0.555729	2	22	sensory organ development	BP
GO:0019219	0.720499	0.375876	20	191	regulation of nucleobase-containing compound metabolic process	BP
GO:0034660	0.721314	0.439065	6	66	ncRNA metabolic process	BP
GO:0006473	0.721819	0.658398	1	11	protein acetylation	BP
GO:0043543	0.721819	0.658398	1	11	protein acylation	BP
GO:0009987	0.72192	0.385875	69	625	cellular process	BP
GO:0045935	0.722214	0.418479	8	80	positive regulation of nucleobase-containing compound metabolic process	BP
GO:0061695	0.72286	0.657118	1	11	transferase complex, transferring phosphorus-containing groups	CC
GO:0048666	0.725669	0.468928	4	42	neuron development	BP
GO:0009116	0.727655	0.543902	2	23	nucleoside metabolic process	BP
GO:1901657	0.727655	0.543902	2	23	glycosyl compound metabolic process	BP
GO:1990778	0.728298	0.650365	1	11	protein localization to cell periphery	BP
GO:0006006	0.728954	0.649543	1	11	glucose metabolic process	BP
GO:0019318	0.728954	0.649543	1	11	hexose metabolic process	BP
GO:0009725	0.729005	0.46481	4	42	response to hormone	BP
GO:0006733	0.729664	0.648651	1	11	oxidoreduction coenzyme metabolic process	BP
GO:0019362	0.729664	0.648651	1	11	pyridine nucleotide metabolic process	BP
GO:0046496	0.729664	0.648651	1	11	nicotinamide nucleotide metabolic process	BP
GO:0071396	0.729828	0.541846	2	22	cellular response to lipid	BP
GO:0006606	0.730432	0.647684	1	11	protein import into nucleus	BP
GO:0044744	0.730432	0.647684	1	11	protein targeting to nucleus	BP
GO:1902593	0.730432	0.647684	1	11	single-organism nuclear import	BP
GO:0005777	0.731503	0.646332	1	11	peroxisome	CC
GO:0042579	0.731503	0.646332	1	11	microbody	CC
GO:0002009	0.732224	0.538783	2	22	morphogenesis of an epithelium	BP
GO:0050730	0.733803	0.643415	1	11	regulation of peptidyl-tyrosine phosphorylation	BP
GO:0051047	0.734027	0.64313	1	11	positive regulation of secretion	BP
GO:1903532	0.734027	0.64313	1	11	positive regulation of secretion by cell	BP
GO:0019904	0.734809	0.486763	3	32	protein domain specific binding	MF
GO:0050863	0.734844	0.642087	1	11	regulation of T cell activation	BP
GO:1903037	0.734844	0.642087	1	11	regulation of leukocyte cell-cell adhesion	BP
GO:0043254	0.735688	0.534326	2	22	regulation of protein complex assembly	BP
GO:0022625	0.736017	0.635743	1	14	cytosolic large ribosomal subunit	CC
GO:0001655	0.73684	0.63953	1	11	urogenital system development	BP
GO:0030855	0.737082	0.532524	2	22	epithelial cell differentiation	BP
GO:1900542	0.737171	0.639105	1	11	regulation of purine nucleotide metabolic process	BP
GO:0043624	0.737278	0.637069	1	12	cellular protein complex disassembly	BP
GO:0031988	0.737816	0.359595	18	179	membrane-bounded vesicle	CC
GO:1902105	0.738451	0.637456	1	11	regulation of leukocyte differentiation	BP
GO:0043484	0.738922	0.636847	1	11	regulation of RNA splicing	BP
GO:0051168	0.739012	0.636731	1	11	nuclear export	BP
GO:0007126	0.739118	0.636594	1	11	meiotic nuclear division	BP
GO:0044281	0.739163	0.397864	8	84	small molecule metabolic process	BP
GO:0034399	0.73918	0.636513	1	11	nuclear periphery	CC
GO:0044445	0.740317	0.525291	2	27	cytosolic part	CC
GO:0010770	0.740387	0.634949	1	11	positive regulation of cell morphogenesis involved in differentiation	BP
GO:0007179	0.741011	0.634137	1	11	transforming growth factor beta receptor signaling pathway	BP
GO:0071560	0.741011	0.634137	1	11	cellular response to transforming growth factor beta stimulus	BP
GO:0032392	0.74126	0.633813	1	11	DNA geometric change	BP
GO:0006082	0.741399	0.448794	4	44	organic acid metabolic process	BP
GO:0010817	0.741492	0.633511	1	11	regulation of hormone levels	BP
GO:0010976	0.74185	0.633044	1	11	positive regulation of neuron projection development	BP
GO:0045666	0.74185	0.633044	1	11	positive regulation of neuron differentiation	BP
GO:0005813	0.741857	0.526307	2	22	centrosome	CC
GO:0065007	0.742151	0.337993	47	435	biological regulation	BP
GO:0030016	0.742627	0.632029	1	11	myofibril	CC
GO:0043292	0.742627	0.632029	1	11	contractile fiber	CC
GO:0044449	0.742627	0.632029	1	11	contractile fiber part	CC
GO:0001077	0.74274	0.631881	1	11	transcriptional activator activity, RNA polymerase II core promoter proximal region sequence-specific binding	MF
GO:0010212	0.742832	0.63176	1	11	response to ionizing radiation	BP
GO:0003002	0.743151	0.631343	1	11	regionalization	BP
GO:0051271	0.743502	0.630882	1	11	negative regulation of cellular component movement	BP
GO:0030154	0.745198	0.358131	15	149	cell differentiation	BP
GO:0003008	0.750798	0.436845	4	44	system process	BP
GO:0006091	0.753712	0.509204	2	24	generation of precursor metabolites and energy	BP
GO:0017016	0.753988	0.614942	1	12	Ras GTPase binding	MF
GO:0048667	0.75517	0.507903	2	23	cell morphogenesis involved in neuron differentiation	BP
GO:0044767	0.756533	0.32905	24	233	single-organism developmental process	BP
GO:0031396	0.756679	0.611271	1	12	regulation of protein ubiquitination	BP
GO:0031398	0.756679	0.611271	1	12	positive regulation of protein ubiquitination	BP
GO:0000790	0.756925	0.505531	2	23	nuclear chromatin	CC
GO:0051240	0.758472	0.407744	5	54	positive regulation of multicellular organismal process	BP
GO:0005975	0.758558	0.503318	2	23	carbohydrate metabolic process	BP
GO:0048869	0.760643	0.335043	17	169	cellular developmental process	BP
GO:0005996	0.760815	0.605569	1	12	monosaccharide metabolic process	BP
GO:0002478	0.76104	0.605256	1	12	antigen processing and presentation of exogenous peptide antigen	BP
GO:0015934	0.761464	0.600334	1	15	large ribosomal subunit	CC
GO:0072524	0.761484	0.60464	1	12	pyridine-containing compound metabolic process	BP
GO:0034708	0.761939	0.604007	1	12	methyltransferase complex	CC
GO:0035257	0.761943	0.604001	1	12	nuclear hormone receptor binding	MF
GO:0006915	0.762693	0.369104	8	84	apoptotic process	BP
GO:0007166	0.762724	0.369066	8	84	cell surface receptor signaling pathway	BP
GO:0042391	0.762754	0.60287	1	12	regulation of membrane potential	BP
GO:0007507	0.76392	0.495991	2	23	heart development	BP
GO:1903902	0.764596	0.600292	1	12	positive regulation of viral life cycle	BP
GO:0046394	0.764607	0.600276	1	12	carboxylic acid biosynthetic process	BP
GO:0004872	0.765894	0.493271	2	23	receptor activity	MF
GO:0060089	0.765894	0.493271	2	23	molecular transducer activity	MF
GO:0022407	0.76606	0.598231	1	12	regulation of cell-cell adhesion	BP
GO:0006790	0.767934	0.595579	1	12	sulfur compound metabolic process	BP
GO:0006897	0.768231	0.490036	2	23	endocytosis	BP
GO:0006605	0.768237	0.413074	4	49	protein targeting	BP
GO:0006913	0.768469	0.489038	2	24	nucleocytoplasmic transport	BP
GO:0044703	0.769169	0.440636	3	35	multi-organism reproductive process	BP
GO:0043565	0.76965	0.393368	5	54	sequence-specific DNA binding	MF
GO:1903046	0.769674	0.593104	1	12	meiotic cell cycle process	BP
GO:0031253	0.77142	0.590605	1	12	cell projection membrane	CC
GO:0071559	0.771509	0.590478	1	12	response to transforming growth factor beta	BP
GO:0030139	0.771855	0.589981	1	12	endocytic vesicle	CC
GO:0098797	0.772331	0.589296	1	12	plasma membrane protein complex	CC
GO:0044297	0.773953	0.481371	2	24	cell body	CC
GO:0004888	0.774039	0.586832	1	12	transmembrane signaling receptor activity	MF
GO:0000819	0.77404	0.58683	1	12	sister chromatid segregation	BP
GO:0060429	0.774376	0.405817	4	45	epithelium development	BP
GO:0008610	0.774845	0.480116	2	24	lipid biosynthetic process	BP
GO:0098794	0.774991	0.585453	1	12	postsynapse	CC
GO:0005096	0.775005	0.585433	1	12	GTPase activator activity	MF
GO:0006898	0.775005	0.585433	1	12	receptor-mediated endocytosis	BP
GO:0022008	0.776074	0.38482	5	55	neurogenesis	BP
GO:0031982	0.77608	0.314598	18	183	vesicle	CC
GO:0022603	0.776468	0.403029	4	45	regulation of anatomical structure morphogenesis	BP
GO:0006355	0.777114	0.317649	16	160	regulation of transcription, DNA-templated	BP
GO:0048731	0.777346	0.315147	17	170	system development	BP
GO:0006886	0.777989	0.381521	5	60	intracellular protein transport	BP
GO:0009790	0.779303	0.399233	4	45	embryo development	BP
GO:0006914	0.779414	0.473642	2	24	autophagy	BP
GO:0051170	0.779622	0.576951	1	13	nuclear import	BP
GO:0098602	0.780032	0.47276	2	24	single organism cell adhesion	BP
GO:0033365	0.780224	0.378583	5	60	protein localization to organelle	BP
GO:0034504	0.781745	0.573806	1	13	protein localization to nucleus	BP
GO:0044456	0.782667	0.46899	2	24	synapse part	CC
GO:0051046	0.782889	0.468672	2	24	regulation of secretion	BP
GO:1903530	0.782889	0.468672	2	24	regulation of secretion by cell	BP
GO:0031267	0.782976	0.571975	1	13	small GTPase binding	MF
GO:0072594	0.783284	0.39281	4	50	establishment of protein localization to organelle	BP
GO:0006631	0.783612	0.571024	1	13	fatty acid metabolic process	BP
GO:0016192	0.784527	0.360182	6	65	vesicle-mediated transport	BP
GO:0042981	0.784758	0.359751	6	66	regulation of apoptotic process	BP
GO:0043067	0.784758	0.359751	6	66	regulation of programmed cell death	BP
GO:1903320	0.785353	0.568415	1	13	regulation of protein modification by small protein conjugation or removal	BP
GO:1903322	0.785353	0.568415	1	13	positive regulation of protein modification by small protein conjugation or removal	BP
GO:0009605	0.785561	0.358702	6	66	response to external stimulus	BP
GO:0012501	0.787068	0.338267	8	86	programmed cell death	BP
GO:0033036	0.787177	0.313491	13	138	macromolecule localization	BP
GO:0016053	0.789162	0.562652	1	13	organic acid biosynthetic process	BP
GO:0019884	0.789205	0.562586	1	13	antigen processing and presentation of exogenous antigen	BP
GO:0048524	0.789612	0.561967	1	13	positive regulation of viral process	BP
GO:0051427	0.789777	0.561715	1	13	hormone receptor binding	MF
GO:0010038	0.790372	0.560806	1	13	response to metal ion	BP
GO:0044057	0.79051	0.560596	1	13	regulation of system process	BP
GO:0032502	0.790813	0.288724	24	237	developmental process	BP
GO:0009617	0.791486	0.559101	1	13	response to bacterium	BP
GO:0048513	0.791558	0.311696	12	125	animal organ development	BP
GO:0070603	0.792175	0.558043	1	13	SWI/SNF superfamily-type complex	CC
GO:0006810	0.79233	0.290361	21	212	transport	BP
GO:0031347	0.792498	0.4541	2	25	regulation of defense response	BP
GO:0031965	0.792671	0.55728	1	13	nuclear membrane	CC
GO:0044429	0.793114	0.379816	4	48	mitochondrial part	CC
GO:0007159	0.793639	0.555787	1	13	leukocyte cell-cell adhesion	BP
GO:0042110	0.793639	0.555787	1	13	T cell activation	BP
GO:0070486	0.793639	0.555787	1	13	leukocyte aggregation	BP
GO:0070489	0.793639	0.555787	1	13	T cell aggregation	BP
GO:0071593	0.793639	0.555787	1	13	lymphocyte aggregation	BP
GO:0051091	0.793961	0.555289	1	13	positive regulation of sequence-specific DNA binding transcription factor activity	BP
GO:0030900	0.794895	0.553843	1	13	forebrain development	BP
GO:0031667	0.795241	0.553306	1	13	response to nutrient levels	BP
GO:0051051	0.795378	0.553094	1	13	negative regulation of transport	BP
GO:1903506	0.795615	0.295141	16	162	regulation of nucleic acid-templated transcription	BP
GO:0010256	0.795639	0.449468	2	25	endomembrane system organization	BP
GO:0032940	0.795898	0.376413	4	46	secretion by cell	BP
GO:1902582	0.796013	0.375245	4	51	single-organism intracellular transport	BP
GO:0050684	0.796822	0.550845	1	13	regulation of mRNA processing	BP
GO:0005198	0.797363	0.373379	4	51	structural molecule activity	MF
GO:0048729	0.797487	0.446727	2	25	tissue morphogenesis	BP
GO:0043566	0.797991	0.549017	1	13	structure-specific DNA binding	MF
GO:0006511	0.798021	0.445934	2	25	ubiquitin-dependent protein catabolic process	BP
GO:0019941	0.798021	0.445934	2	25	modification-dependent protein catabolic process	BP
GO:0043632	0.798021	0.445934	2	25	modification-dependent macromolecule catabolic process	BP
GO:0005200	0.798187	0.54871	1	13	structural constituent of cytoskeleton	MF
GO:0016197	0.798278	0.548567	1	13	endosomal transport	BP
GO:0030027	0.798564	0.548117	1	13	lamellipodium	CC
GO:0065004	0.799279	0.546993	1	13	protein-DNA complex assembly	BP
GO:0003006	0.800015	0.442958	2	25	developmental process involved in reproduction	BP
GO:0099600	0.800685	0.544777	1	13	transmembrane receptor activity	MF
GO:0098813	0.800689	0.54477	1	13	nuclear chromosome segregation	BP
GO:0008022	0.800706	0.544743	1	13	protein C-terminus binding	MF
GO:0016569	0.803932	0.391738	3	36	chromatin modification	BP
GO:0007264	0.806546	0.433113	2	25	small GTPase mediated signal transduction	BP
GO:0030182	0.806838	0.360942	4	47	neuron differentiation	BP
GO:0016740	0.806867	0.312494	8	88	transferase activity	MF
GO:0006396	0.806948	0.300455	10	112	RNA processing	BP
GO:0051169	0.808224	0.429989	2	26	nuclear transport	BP
GO:0009152	0.808233	0.531148	1	14	purine ribonucleotide biosynthetic process	BP
GO:0009260	0.808233	0.531148	1	14	ribonucleotide biosynthetic process	BP
GO:0046390	0.808233	0.531148	1	14	ribose phosphate biosynthetic process	BP
GO:0007009	0.809028	0.529856	1	14	plasma membrane organization	BP
GO:0006753	0.809651	0.382802	3	38	nucleoside phosphate metabolic process	BP
GO:0009117	0.809651	0.382802	3	38	nucleotide metabolic process	BP
GO:0046903	0.810262	0.356107	4	47	secretion	BP
GO:0031329	0.810537	0.527392	1	14	regulation of cellular catabolic process	BP
GO:0072655	0.810781	0.526993	1	14	establishment of protein localization to mitochondrion	BP
GO:0042493	0.813512	0.522498	1	14	response to drug	BP
GO:0008152	0.8136	0.257352	53	500	metabolic process	BP
GO:0044770	0.81556	0.418695	2	26	cell cycle phase transition	BP
GO:1901987	0.815605	0.519025	1	14	regulation of cell cycle phase transition	BP
GO:0007050	0.815695	0.518875	1	14	cell cycle arrest	BP
GO:0051603	0.816428	0.417344	2	26	proteolysis involved in cellular protein catabolic process	BP
GO:1903047	0.816549	0.346943	4	48	mitotic cell cycle process	BP
GO:1903900	0.816823	0.516992	1	14	regulation of viral life cycle	BP
GO:0006259	0.817464	0.315781	6	68	DNA metabolic process	BP
GO:0030155	0.818612	0.413935	2	26	regulation of cell adhesion	BP
GO:2001141	0.819207	0.265824	16	165	regulation of RNA biosynthetic process	BP
GO:0051146	0.81938	0.512697	1	14	striated muscle cell differentiation	BP
GO:0010769	0.819472	0.512543	1	14	regulation of cell morphogenesis involved in differentiation	BP
GO:0098772	0.819583	0.325384	5	58	molecular function regulator	MF
GO:0007276	0.81961	0.411845	2	27	gamete generation	BP
GO:0016791	0.819788	0.512008	1	14	phosphatase activity	MF
GO:1901681	0.82015	0.511397	1	14	sulfur compound binding	MF
GO:0006469	0.820754	0.510374	1	14	negative regulation of protein kinase activity	BP
GO:0033673	0.820754	0.510374	1	14	negative regulation of kinase activity	BP
GO:1903311	0.820812	0.510276	1	14	regulation of mRNA metabolic process	BP
GO:0016788	0.821215	0.365993	3	37	hydrolase activity, acting on ester bonds	MF
GO:0007034	0.822097	0.508091	1	14	vacuolar transport	BP
GO:0007389	0.822482	0.507435	1	14	pattern specification process	BP
GO:0031323	0.82281	0.248319	26	259	regulation of cellular metabolic process	BP
GO:0044839	0.823662	0.505418	1	14	cell cycle G2/M phase transition	BP
GO:0000226	0.824454	0.40472	2	26	microtubule cytoskeleton organization	BP
GO:0048856	0.824664	0.250909	21	213	anatomical structure development	BP
GO:0055086	0.824715	0.36015	3	39	nucleobase-containing small molecule metabolic process	BP
GO:0044763	0.82472	0.242592	50	476	single-organism cellular process	BP
GO:0030695	0.82495	0.503209	1	14	GTPase regulator activity	MF
GO:0044702	0.825735	0.333473	4	49	single organism reproductive process	BP
GO:0090407	0.82718	0.399849	2	27	organophosphate biosynthetic process	BP
GO:0043230	0.828156	0.259004	14	152	extracellular organelle	CC
GO:0070062	0.828156	0.259004	14	152	extracellular exosome	CC
GO:1903561	0.828156	0.259004	14	152	extracellular vesicle	CC
GO:0044248	0.828555	0.290581	7	84	cellular catabolic process	BP
GO:0002683	0.830338	0.492487	1	15	negative regulation of immune system process	BP
GO:0006164	0.830891	0.491515	1	15	purine nucleotide biosynthetic process	BP
GO:0070585	0.833141	0.487543	1	15	protein localization to mitochondrion	BP
GO:0044257	0.833342	0.389909	2	27	cellular protein catabolic process	BP
GO:0030097	0.834971	0.387254	2	27	hemopoiesis	BP
GO:0051173	0.835118	0.274592	8	90	positive regulation of nitrogen compound metabolic process	BP
GO:0048002	0.836058	0.482344	1	15	antigen processing and presentation of peptide antigen	BP
GO:0043488	0.836877	0.480875	1	15	regulation of mRNA stability	BP
GO:0007018	0.837922	0.478995	1	15	microtubule-based movement	BP
GO:0051234	0.838424	0.233677	21	218	establishment of localization	BP
GO:0097458	0.838534	0.29807	5	60	neuron part	CC
GO:0051254	0.839973	0.28416	6	70	positive regulation of RNA metabolic process	BP
GO:0048511	0.840019	0.475197	1	15	rhythmic process	BP
GO:0008219	0.840054	0.267771	8	91	cell death	BP
GO:0050789	0.840154	0.222251	43	413	regulation of biological process	BP
GO:0045785	0.840341	0.474612	1	15	positive regulation of cell adhesion	BP
GO:1903706	0.84056	0.474214	1	15	regulation of hemopoiesis	BP
GO:0051252	0.840771	0.236523	17	177	regulation of RNA metabolic process	BP
GO:0030424	0.841186	0.473072	1	15	axon	CC
GO:0050794	0.841863	0.220078	41	396	regulation of cellular process	BP
GO:0044422	0.841892	0.220548	46	444	organelle part	CC
GO:0051321	0.842006	0.471574	1	15	meiotic cell cycle	BP
GO:0010941	0.842254	0.280812	6	71	regulation of cell death	BP
GO:0000982	0.843987	0.467933	1	15	transcription factor activity, RNA polymerase II core promoter proximal region sequence-specific binding	MF
GO:0015980	0.84433	0.4661	1	16	energy derivation by oxidation of organic compounds	BP
GO:0019220	0.845268	0.276503	6	71	regulation of phosphate metabolic process	BP
GO:0051174	0.845268	0.276503	6	71	regulation of phosphorus metabolic process	BP
GO:0060589	0.845652	0.464854	1	15	nucleoside-triphosphatase regulator activity	MF
GO:0043902	0.847103	0.460951	1	16	positive regulation of multi-organism process	BP
GO:0045296	0.848808	0.363755	2	28	cadherin binding	MF
GO:0098631	0.848808	0.363755	2	28	protein binding involved in cell adhesion	MF
GO:0098632	0.848808	0.363755	2	28	protein binding involved in cell-cell adhesion	MF
GO:0098641	0.848808	0.363755	2	28	cadherin binding involved in cell-cell adhesion	MF
GO:0048534	0.85035	0.361135	2	28	hematopoietic or lymphoid organ development	BP
GO:0007049	0.85069	0.247353	9	102	cell cycle	BP
GO:0072522	0.850728	0.454138	1	16	purine-containing compound biosynthetic process	BP
GO:0032504	0.851519	0.358698	2	29	multicellular organism reproduction	BP
GO:0048609	0.851519	0.358698	2	29	multicellular organismal reproductive process	BP
GO:0004672	0.85237	0.357686	2	28	protein kinase activity	MF
GO:0042221	0.853117	0.224337	15	161	response to chemical	BP
GO:0004871	0.853326	0.356047	2	28	signal transducer activity	MF
GO:0051128	0.853809	0.238413	10	112	regulation of cellular component organization	BP
GO:0010821	0.854646	0.44667	1	16	regulation of mitochondrion organization	BP
GO:0015672	0.855452	0.44512	1	16	monovalent inorganic cation transport	BP
GO:0019882	0.855462	0.4451	1	16	antigen processing and presentation	BP
GO:0043487	0.856185	0.443705	1	16	regulation of RNA stability	BP
GO:0051641	0.856977	0.226712	12	137	cellular localization	BP
GO:0022607	0.857076	0.223772	13	145	cellular component assembly	BP
GO:0007005	0.857777	0.307662	3	42	mitochondrion organization	BP
GO:0009628	0.858195	0.284273	4	51	response to abiotic stimulus	BP
GO:0030099	0.858773	0.438679	1	16	myeloid cell differentiation	BP
GO:0043241	0.858873	0.43742	1	17	protein complex disassembly	BP
GO:0010927	0.85992	0.436437	1	16	cellular component assembly involved in morphogenesis	BP
GO:0010243	0.860997	0.302885	3	40	response to organonitrogen compound	BP
GO:0000975	0.861478	0.302096	3	40	regulatory region DNA binding	MF
GO:0044212	0.861478	0.302096	3	40	transcription regulatory region DNA binding	MF
GO:0005739	0.861539	0.244144	7	85	mitochondrion	CC
GO:0007178	0.861562	0.433208	1	16	transmembrane receptor protein serine/threonine kinase signaling pathway	BP
GO:0003677	0.861774	0.223655	11	122	DNA binding	MF
GO:0031346	0.861795	0.432747	1	16	positive regulation of cell projection organization	BP
GO:0050769	0.861822	0.432695	1	16	positive regulation of neurogenesis	BP
GO:0051094	0.86269	0.27725	4	51	positive regulation of developmental process	BP
GO:0005913	0.863019	0.338739	2	29	cell-cell adherens junction	CC
GO:0008134	0.863289	0.338263	2	29	transcription factor binding	MF
GO:0007059	0.863368	0.429633	1	16	chromosome segregation	BP
GO:0034976	0.863434	0.429501	1	16	response to endoplasmic reticulum stress	BP
GO:0044446	0.863778	0.193243	45	439	intracellular organelle part	CC
GO:0045202	0.865886	0.333659	2	29	synapse	CC
GO:0007610	0.866475	0.422355	1	17	behavior	BP
GO:0048699	0.866956	0.270359	4	52	generation of neurons	BP
GO:0009165	0.867933	0.419413	1	17	nucleotide biosynthetic process	BP
GO:1901293	0.867933	0.419413	1	17	nucleoside phosphate biosynthetic process	BP
GO:0072331	0.870602	0.413983	1	17	signal transduction by p53 class mediator	BP
GO:0007568	0.87082	0.413536	1	17	aging	BP
GO:0051171	0.871438	0.192493	20	211	regulation of nitrogen compound metabolic process	BP
GO:0044802	0.871541	0.262352	4	57	single-organism membrane organization	BP
GO:0000003	0.871827	0.262447	4	53	reproduction	BP
GO:0022414	0.871827	0.262447	4	53	reproductive process	BP
GO:0030234	0.872075	0.284246	3	41	enzyme regulator activity	MF
GO:0009991	0.872251	0.410598	1	17	response to extracellular stimulus	BP
GO:0031326	0.872457	0.193667	18	192	regulation of cellular biosynthetic process	BP
GO:0001067	0.872967	0.282742	3	41	regulatory region nucleic acid binding	MF
GO:0016043	0.873278	0.182955	30	308	cellular component organization	BP
GO:0005576	0.873319	0.193916	17	187	extracellular region	CC
GO:0045893	0.874009	0.244505	5	63	positive regulation of transcription, DNA-templated	BP
GO:1903508	0.874009	0.244505	5	63	positive regulation of nucleic acid-templated transcription	BP
GO:0006357	0.874096	0.225878	7	84	regulation of transcription from RNA polymerase II promoter	BP
GO:0006725	0.874327	0.180905	32	326	cellular aromatic compound metabolic process	BP
GO:0048858	0.875132	0.316576	2	30	cell projection morphogenesis	BP
GO:0006351	0.87536	0.192886	16	173	transcription, DNA-templated	BP
GO:0032984	0.875605	0.402698	1	18	macromolecular complex disassembly	BP
GO:0008104	0.877993	0.204447	10	120	protein localization	BP
GO:0044421	0.878341	0.188791	16	178	extracellular region part	CC
GO:0001558	0.879264	0.395944	1	17	regulation of cell growth	BP
GO:0032870	0.879507	0.30852	2	30	cellular response to hormone stimulus	BP
GO:0006613	0.880142	0.390246	1	22	cotranslational protein targeting to membrane	BP
GO:0006614	0.880142	0.390246	1	22	SRP-dependent cotranslational protein targeting to membrane	BP
GO:0045047	0.880142	0.390246	1	22	protein targeting to ER	BP
GO:0070972	0.880142	0.390246	1	22	protein localization to endoplasmic reticulum	BP
GO:0072599	0.880142	0.390246	1	22	establishment of protein localization to endoplasmic reticulum	BP
GO:0048732	0.880359	0.392672	1	18	gland development	BP
GO:0044463	0.881584	0.267815	3	42	cell projection part	CC
GO:0051020	0.883134	0.386729	1	18	GTPase binding	MF
GO:0065009	0.883365	0.193499	11	126	regulation of molecular function	BP
GO:0036477	0.883611	0.300492	2	31	somatodendritic compartment	CC
GO:0097190	0.885158	0.297579	2	31	apoptotic signaling pathway	BP
GO:1901135	0.885195	0.261147	3	44	carbohydrate derivative metabolic process	BP
GO:0032990	0.887074	0.293953	2	31	cell part morphogenesis	BP
GO:0097659	0.887514	0.17641	16	175	nucleic acid-templated transcription	BP
GO:0071407	0.887781	0.292609	2	31	cellular response to organic cyclic compound	BP
GO:0005911	0.88856	0.255456	3	43	cell-cell junction	CC
GO:0071704	0.888708	0.162688	50	486	organic substance metabolic process	BP
GO:0032991	0.88952	0.162379	29	302	macromolecular complex	CC
GO:0022626	0.889543	0.369283	1	23	cytosolic ribosome	CC
GO:1902680	0.889646	0.219609	5	65	positive regulation of RNA biosynthetic process	BP
GO:0006996	0.889708	0.171861	17	188	organelle organization	BP
GO:0044391	0.889865	0.368569	1	23	ribosomal subunit	CC
GO:0001882	0.890445	0.195418	8	96	nucleoside binding	MF
GO:0001883	0.890445	0.195418	8	96	purine nucleoside binding	MF
GO:0032549	0.890445	0.195418	8	96	ribonucleoside binding	MF
GO:0032550	0.890445	0.195418	8	96	purine ribonucleoside binding	MF
GO:0035639	0.890445	0.195418	8	96	purine ribonucleoside triphosphate binding	MF
GO:0051336	0.890736	0.231342	4	54	regulation of hydrolase activity	BP
GO:0000976	0.890848	0.286742	2	31	transcription regulatory region sequence-specific DNA binding	MF
GO:0051704	0.892979	0.186682	9	113	multi-organism process	BP
GO:0017076	0.897309	0.185051	8	97	purine nucleotide binding	MF
GO:0032553	0.897309	0.185051	8	97	ribonucleotide binding	MF
GO:0032555	0.897309	0.185051	8	97	purine ribonucleotide binding	MF
GO:0014070	0.897647	0.239079	3	44	response to organic cyclic compound	BP
GO:0010638	0.898873	0.350773	1	19	positive regulation of organelle organization	BP
GO:0006139	0.899131	0.149065	31	322	nucleobase-containing compound metabolic process	BP
GO:0006952	0.899187	0.236113	3	45	defense response	BP
GO:0015630	0.899238	0.203939	5	66	microtubule cytoskeleton	CC
GO:0050792	0.899621	0.349041	1	19	regulation of viral process	BP
GO:0009889	0.899879	0.156668	18	197	regulation of biosynthetic process	BP
GO:0097193	0.900032	0.348088	1	19	intrinsic apoptotic signaling pathway	BP
GO:0071702	0.900247	0.1691	11	133	organic substance transport	BP
GO:0051960	0.901594	0.265367	2	32	regulation of nervous system development	BP
GO:0018193	0.90164	0.21257	4	56	peptidyl-amino acid modification	BP
GO:0090304	0.901872	0.146528	28	294	nucleic acid metabolic process	BP
GO:0022402	0.902107	0.190012	6	78	cell cycle process	BP
GO:0005635	0.902684	0.341885	1	19	nuclear envelope	CC
GO:0061564	0.90272	0.341801	1	19	axon development	BP
GO:1901360	0.903316	0.143261	32	332	organic cyclic compound metabolic process	BP
GO:0071824	0.9035	0.339963	1	19	protein-DNA complex subunit organization	BP
[truncated: 5,619 more rows]
